# Supplementary material for: AURKA Increase the Chemosensitivity of Colon Cancer Cells to Oxaliplatin by Inhibiting the TP53-Mediated DNA Damage Response Genes
Source: Biomed Res Int. 2020 Aug 10;2020:8916729. doi: 10.1155/2020/8916729 (PMC7439175; doi:10.1155/2020/8916729)
Supplement: Supplementary materials — Supplementary Figure 1. The correlation of AURKA level and OS in patients with wildtype TP53 or mutant TP53. A. The patients with the higher AURKA had a longer OS time in TP53 wildtype groups, although only a marginal significance was achieved due to the reduced number of samples. B. No difference was found in TP53 mutant groups. C. Most of the mutations in TP53 were missense variant, followed by stop gained and frameshift variant. Supplementary Table 1. We compared the expression level of AURKA mRNA by calculating the mean value and standard deviation. The effect of AURKA copy number variant (CNV) on AURKA expression level was also analyzed based on the Colon adenocarcinoma (COAD) data from the TCGA database. Supplementary Table 2. The primers for PCR.Supplementary Table 3. The assessment of transcriptional regulatory potential of p53 on DDR genes based on Chip-Seq data from cell lines. Supplementary Table 4. The assessment of transcriptional regulatory potential of p53 on Mismatch Repair (MMR) genes based on Chip-Seq data from cell lines. [file 8916729.f1.zip › 8916729.f1.xlsx]

## Sheet: Sheet1
	BLCA		BRCA		CESC		COAD		HNSC		KIRC		KIRP		LIHC		LUAD		LUSC		PAAD		PRAD		READ		SARC		SKCM		STAD		THCA		UCEC
	Bladder Urothelial Carcinoma		Breast invasive carcinoma		Cervical squamous cell carcinoma and endocervical adenocarcinoma		Colon adenocarcinoma		Head and Neck squamous cell carcinoma		Kidney renal clear cell carcinoma		Kidney renal papillary cell carcinoma		Liver hepatocellular carcinoma		Lung adenocarcinoma		Lung squamous cell carcinoma		Pancreatic adenocarcinoma		Prostate adenocarcinoma		Rectum adenocarcinoma		Sarcoma		Skin Cutaneous Melanoma		Stomach adenocarcinoma		Thyroid carcinoma		Uterine Corpus Endometrial Carcinoma
	Tumor	Normal	T	N	T	N	T	N	T	N	T	N	T	N	T	N	T	N	T	N	T	N	T	N	T	N	T	N	T	N	T	N	T	N	T	N
p value		2.16814e-07		1.10437e-22		0.000661151		8.03184e-17		1.16657e-17		0.000378095		0.000116423		9.67613e-10		4.10046e-10		3.58205e-31		0.154761		0.000643786		1.46422e-05		0.116023		#DIV/0!		6.01297e-07		3.55169e-05		3.87878e-12
	27.2827	4.1846	7.34097	3.23963	16.9567	1.22048	38.5923	11.6938	69.3101	9.71268	2.10461	2.62372	5.00151	2.53608	6.26874	1.6829	17.3117	3.8061	48.7061	6.1368	7.1127	3.88723	1.49512	1.56062	92.735	17.5755	81.9816	2.65416	23.2752	29.7859	21.22	1.2814	2.55896	2.9192	33.7349	2.86102
	15.0902	27.5106	9.7982	4.60541	57.1519	3.59367	160.103	21.3917	21.8369	10.5591	4.67016	17.7246	6.37061	2.97438	10.592	1.87579	15.6296	4.82597	62.0533	3.02464	9.97455	4.9491	4.61018	2.27625	49.5674	12.4077	4.88081	3.91286	110.808		50.4059	6.00109	3.60512	11.3141	17.2099	1.92033
	24.4837	4.78369	16.7178	2.48083	30.1576	1.70843	105.272	13.3193	37.9342	5.50478	5.52107	2.08548	6.77318	2.35606	24.8476	0.878335	64.8321	3.70532	34.0301	3.23226	12.3022	9.66105	5.64381	1.46098	56.9103	28.9763	44.1159		44.8178		71.4501	5.00811	3.06748	2.3971	17.8923	2.63546
	58.4613	1.77527	91.6188	4.28005	49.4908		29.4152	7.52672	22.0142	12.5942	4.33719	2.96378	7.29628	2.60583	35.6958	0.443372	6.34192	3.81471	51.1998	6.83925	6.42125	3.99932	4.85826	1.45786	45.3972	12.692	32.4994		40.7847		247.848	8.82885	2.66133	2.51153	60.3603	4.47953
	3.8799	3.48187	2.50277	3.46898	67.9919		53.6877	16.814	120.654	14.2869	3.05323	2.59048	4.18426	2.11216	6.81804	0.518066	30.2369	3.52533	65.0332	3.71533	19.2854		6.53437	2.37406	31.6655	33.2573	25.0218		45.9879		57.7274	6.07906	2.35772	1.6916	11.54	4.31501
	49.2319	0.937239	3.37664	2.62358	62.95		48.6574	21.2794	12.9305	6.65746	3.31201	2.48494	3.5952	2.40072	16.6509	3.09204	73.2437	4.80739	31.8003	5.62819	10.8211		2.3494	1.3194	52.7461	20.176	33.7296		38.647		21.5418	8.74807	1.05233	3.49516	21.4581	7.79864
	24.7713	0.740313	15.112	3.67045	22.012		60.1614	27.752	30.2735	10.5127	9.01921	2.24641	2.6538	2.10156	6.52968	1.23305	6.47535	3.51488	15.6579	2.74238	6.44176		3.02311	2.00735	69.6497	10.6511	6.10889		41.4811		34.9472	2.05124	1.25447	2.09067	15.8621	1.14844
	73.808	3.23957	10.4501	2.8835	23.5509		94.9999	9.71839	28.7772	4.30827	6.21868	3.31412	4.32003	2.66408	47.6217	1.1427	43.1866	4.08049	31.233	3.40481	2.69408		1.26643	1.2331	101.737	17.3604	60.2907		12.733		12.7575	9.87891	2.10756	2.49522	31.857	2.45761
	58.9917	11.7031	29.0212	2.41555	67.5002		40.5415	17.2384	48.1043	2.6315	9.18123	2.38336	10.131	2.02138	34.9622	1.90109	31.6239	2.79143	26.8207	2.89686	12.624		7.31846	4.50372	43.6521	16.4673	77.1593		32.0382		24.4184	4.17092	2.27698	4.89395	22.9904	2.73884
	9.61423	14.2383	13.7374	2.00365	23.91		52.9756	15.2318	43.8721	10.6156	7.18405	2.07466	3.72504	2.99041	2.11086	3.12226	7.10296	4.85618	29.5785	7.76356	9.00955		1.91339	1.28899	47.7099	16.6719	45.7275		63.109		16.953	7.46442	3.7289	1.58268	43.8306	0.900826
	30.6018	24.5057	40.0472	1.67939	55.6582		40.095	32.9431	21.4661	8.16519	14.3811	4.49574	12.9345	4.16346	24.5113	0.42005	62.4622	2.51089	34.5646	3.40423	7.44876		2.13949	2.48147	23.1095		24.9851		56.3498		35.9055	0.684175	2.53428	7.38589	37.2901	5.51782
	37.2172	3.59549	16.4006	18.6585	33.3453		80.903	9.53922	60.9224	7.42671	2.53197	3.45864	4.00496	2.57291	5.76645	0.902724	18.8974	5.27761	29.5862	3.64931	5.60424		4.61416	1.6454	27.7388		60.9547		8.30149		10.6223	15.5245	2.50797	4.73514	3.85089	2.30233
	48.9997	2.58951	10.8112	1.05265	37.5895		44.2998	20.1243	44.0781	2.28807	6.20191	1.90415	2.80166	2.10392	6.84456	3.79904	43.8613	4.31511	35.4102	2.67662	21.6133		3.73703	3.81872	65.9388		15.9798		34.4835		13.8262	3.78667	3.33009	3.01336	21.1027	1.77863
	32.4718	2.02769	18.057	6.14634	109.323		28.6046	26.2557	45.5015	5.37551	4.29078	2.60262	2.47207	3.18881	19.2791	2.73026	17.3567	2.09505	36.7201	3.4685	8.18478		4.38616	1.86695	44.3143		15.3061		58.6341		56.6515	5.28505	4.98567	2.3774	8.41008	17.6517
	46.2074	2.63703	12.9315	3.56205	14.5211		87.2627	22.982	20.2198	5.50391	3.21488	3.52552	6.98996	2.10861	69.2032	3.42699	10.5336	2.72893	56.4572	3.0258	15.0481		2.12056	1.64783	89.4498		14.6683		7.02666		7.72382	13.3234	2.86412	2.42751	16.7024	3.24161
	35.1833	4.07974	17.8893	5.35157	50.1456		103.806	16.0577	64.6697	14.8984	5.54363	2.48468	3.31269	2.63265	50.9885	1.31832	13.2039	3.66647	20.545	1.96808	11.9152		7.47043	1.21497	80.7068		8.93269		20.3437		105.002	6.72363	5.99329	3.4214	37.4552	1.92518
	5.01431	8.06395	21.105	17.7737	61.7149		65.4593	14.0325	33.3843	7.16513	4.51411	3.00553	2.57356	3.49958	4.21842	0.871616	2.89737	4.32797	40.8688	3.48642	18.9873		4.48986	3.28479	42.2602		20.716		87.0281		23.2539	2.1749	0.880955	1.65055	18.3422	1.54773
	89.0704	2.28896	1.4089	1.57019	25.2895		117.415	16.3364	15.1344	8.65118	1.73848	1.67396	4.48767	2.59453	3.43706	0.973854	28.9116	3.78307	30.9614	6.80089	9.14893		55.5911	2.40383	30.1982		47.8315		27.7557		58.9062	18.5858	2.32618	2.05526	16.8889	2.12749
	47.5702	4.88821	18.9053	4.76852	17.6068		52.185	17.1383	28.2532	13.8063	13.7326	3.29257	2.06766	2.92681	6.65483	0.562048	31.728	6.95676	28.852	2.97304	12.6809		7.44641	2.91482	23.6003		22.0686		33.7934		63.6127	2.9019	3.34652	2.61305	29.7036	1.54938
	44.4738		8.77198	1.48984	72.0403		59.5154	12.3967	39.9212	11.1409	2.84598	2.87246	5.23248	2.44439	48.1595	1.55045	7.22194	6.25703	90.2534	2.25358	8.33311		2.65414	1.02604	105.147		32.078		14.1277		24.8127	6.56566	1.58213	3.2525	54.5866	2.1761
	10.4021		50.8119	8.49815	56.6815		126.161	16.495	43.4057	12.1147	4.7942	2.49636	3.18723	2.9857	10.6118	0.480582	23.2102	2.60391	90.2785	6.40601	6.57211		1.61339	1.5982	65.9169		24.1884		71.8502		29.8528	8.90544	3.96057	2.7979	8.39546	1.15728
	14.4114		6.4918	2.49132	47.2816		60.9168	13.8815	11.0743	10.734	3.77605	2.83221	26.452	3.84752	12.2568	1.04783	29.2505	2.9561	36.7995	3.4717	6.1957		2.56249	4.57565	37.1952		30.9923		27.6512		3.63739	0.955164	1.60255	2.757	29.3232	2.49503
	4.97798		44.9187	3.18519	57.1239		51.149	17.7259	27.4862	3.35384	4.01722	2.29636	4.97212	4.33336	22.8763	1.32663	33.7185	7.09815	23.3065	2.49332	14.8561		1.6905	1.79513	42.1057		21.2967		87.9548		55.7137	1.24927	3.99168	3.49398	12.5175	1.8569
	11.4539		33.2246	1.8659	24.8269		83.4947	29.097	46.3256	3.13576	5.23264	2.96214	9.34242	1.43243	5.68863	1.08549	25.133	2.45809	58.0431	4.35806	7.49718		2.32674	2.85529	59.254		125.965		16.4232		47.6477	4.4141	2.0173	2.77622	27.9592	2.55419
	12.4704		7.00907	3.02415	37.8525		69.3194	18.0805	83.3969	3.15834	4.99564	2.43039	7.15825	2.14139	26.4046	3.66172	18.1456	3.38726	32.7726	3.3911	10.4578		3.21162	1.47646	188.864		9.22472		30.2496		41.7257	16.6807	2.12948	2.78101	30.3606	1.2322
	46.6005		11.653	2.25605	47.7975		41.8246	12.9151	24.2435	7.07095	3.62875	2.30861	2.97198	2.28967	8.37212	0.959499	33.4242	3.52718	32.4068	4.36496	7.55623		10.427	4.94762	35.8952		29.2312		28.4766		6.82424	12.1207	1.31555	2.70458	36.1218	5.84035
	17.9469		13.9698	7.29806	52.8187		38.6612	13.4668	46.7062	16.8743	6.87985	2.16233	2.57761	1.79359	27.1183	1.41867	67.7653	3.16047	29.8894	4.72962	19.069		3.37925	2.12978	81.5812		58.0257		10.3466		68.3316	10.771	1.52452	3.74463	29.9628	2.08
	60.0532		29.9173	13.2206	61.6942		49.8466	8.67007	38.8999	1.65452	21.2443	3.24434	5.01845	2.57875	10.4703	1.84848	47.0087	3.11181	30.8397	4.2957	13.8413		1.66013	2.67022	36.8407		57.4406		70.4932		49.6219	2.05992	1.63555	3.87309	38.6015	2.04933
	71.5715		5.48604	3.94957	57.8324		54.9487	23.9641	36.2074	7.44538	9.88365	2.34919	3.68538	2.66444	11.8638	0.756646	40.2045	2.66375	21.9144	2.45146	12.8565		1.68399	1.4906	53.3819		25.6265		24.0831		28.5049	7.719	2.03072	3.64549	33.4099	1.20833
	16.7494		4.25761	3.20481	34.8964		24.6689	8.99021	10.933	4.71495	2.67152	3.40021	5.63624	3.52332	4.0303	1.60056	11.247	2.6257	30.8696	3.28075	5.56159		6.10743	1.83138	81.0993		57.6214		13.3095		34.3223	12.1816	0.983822	2.85115	26.4763	2.24295
	37.2844		56.6754	4.61313	54.5438		128.337	17.2824	14.8292	4.09994	7.77731	2.01365	4.7607	2.32034	15.2978	6.31177	19.0717	3.93506	76.7143	6.26051	1.84262		6.88347	1.82001	84.2108		96.8138		49.5188		27.1643	1.54047	2.05072	2.99008	26.9589	1.88324
	21.8822		22.4107	1.64711	27.9564		102.1	13.0977	54.2285	6.69302	7.64931	4.02628	8.8851	2.68287	88.7828	1.07786	24.7947	4.85199	87.4883	3.09053	4.53466		7.26997	5.01136	106.207		11.1729		17.3701		23.1906	6.59791	1.26865	5.75383	42.3876	2.14773
	123.149		36.8893	1.63847	37.6593		24.1507	16.3375	13.4124	11.3351	5.29216	1.92677	3.46338		38.5926	1.18917	37.1784	5.30047	32.3265	2.47333	9.14455		3.35414	1.90549	80.1772		12.0634		29.4559		32.5018		3.30996	2.51663	37.4344	1.34846
	15.4908		14.9576	3.69867	44.3951		51.3727	17.218	29.0348	2.50892	3.40783	5.01584	4.624		13.6866	1.39229	90.3504	4.14598	31.7171	3.29193	2.82817		1.9279	1.6611	32.1909		9.19327		27.6528		64.1412		2.41197	3.80023	5.98343	3.21906
	13.0294		81.7821	3.88411	25.082		43.976	16.321	54.1038	13.0584	4.38788	2.1256	7.71062		17.1147	0.452758	65.6882	4.74232	38.1177	8.1382	16.1104		4.78842	1.76048	115.316		30.377		44.4623		36.9029		2.40447	3.4385	11.6437	1.38207
	21.4884		5.34393	1.68838	55.9981		51.8438	13.4743	33.5408	13.4699	3.90914	2.34275	6.28057		3.54134	2.45703	5.00617	3.94503	39.2851	2.47956	13.413		1.27298	1.09596	35.5773		7.75183		13.77		23.4281		1.01519	2.88234	37.06
	102.882		4.58765	2.45804	30.1297		81.0687	4.36526	18.5058	2.69981	7.7369	2.20924	5.54833		7.55523	0.931386	19.7784	3.22319	38.8408	4.19333	0.897304		1.78227	2.06822	62.5368		57.5142		41.2371		20.2734		1.34025	7.10439	30.4117
	39.2307		12.5301	2.35875	26.3692		16.3431	18.7666	35.9613	16.6456	2.44535	3.29245	21.0033		9.6833	1.18113	28.3782	2.73314	63.1864	5.0189	15.0307		4.29906	2.38137	31.6695		13.8251		134.946		128.192		12.9598	2.33761	16.7529
	31.7772		11.9951	3.04327	51.9292		29.886	11.467	33.2696	4.36692	3.66059	3.41108	3.0111		7.48507	1.39264	96.349	7.41182	73.9675	3.95935	4.6198		2.27032	2.08637	36.7827		83.8205		24.8882		63.769		1.09494	2.72266	58.8914
	34.2187		12.1997	2.96249	23.7139		20.3521	17.1269	62.0131	2.96773	2.30678	2.66167	2.58861		10.768	1.25248	58.1182	2.12809	55.9601	3.06391	22.4853		1.50413	2.762	43.4672		50.8314		15.6405		30.1597		3.31047	2.54941	3.54319
	56.5761		7.75633	3.71587	42.3518		41.6641	35.4021	20.439	0.706258	3.60511	2.34581	3.95355		47.5386	0.878502	13.4428	4.15852	14.5601	2.97203	16.2016		2.06962	1.85244	38.8835		46.9376		19.1562		57.2298		6.08945	2.6401	39.9624
	20.5583		62.2659	1.23514	114.748		97.289		77.3128	5.8354	52.1139	2.50624	9.56821		18.388	1.15251	76.701	3.1217	72.7765	4.98978	8.63969		3.13707	1.00783	33.4213		33.7531		40.9606		24.5573		1.67739	7.40483	14.9214
	104.549		69.6419	2.61924	83.1882		59.3759		32.3119	20.282	5.22963	3.33751	4.66559		19.5567	1.0846	17.0465	5.63773	97.4689	4.09246	36.1783		2.87323	1.91552	36.2893		4.86902		28.7899		47.6014		1.70282	4.43495	36.745
	47.0776		50.0308	3.60359	32.4996		53.2492		82.8657	11.849	33.31	2.30145	6.44508		5.87101	2.84753	18.9834	3.45112	37.9193	2.96426	12.8358		25.741	2.84132	24.5619		46.3177		10.8101		82.0881		3.18084	2.26353	9.14807
	26.2019		23.4775	1.58343	17.087		97.6701		78.7553		6.6215	1.78673	4.09979		40.263	1.32992	46.8079	3.08136	34.9412	10.5007	16.984		1.87773	2.11961	38.6911		7.52344		20.0395		90.3487		3.54992	2.66198	60.9251
	7.02917		8.07942	5.72008	77.3307		72.7288		72.9396		10.9739	13.2646	7.17323		6.68504	0.784541	19.946	6.85215	31.8411	1.84242	10.4074		3.4089	1.34102	33.6754		10.125		27.7553		12.5427		3.00635	5.01886	54.4308
	3.69727		23.0301	3.32563	79.4514		29.7517		28.3122		5.12162	2.06691	3.29385		20.0046	3.34003	9.29838	3.00578	64.4259	2.47059	16.1697		4.47558	2.02314	34.0283		22.4401		19.834		19.3575		2.32648	4.67905	6.42436
	22.4626		25.7062	1.87926	46.8619		40.0899		27.0658		6.86727	3.08696	20.488		15.8191	2.29966	6.72426	2.7374	42.4237	3.56116	21.0952		15.9921	11.3015	90.2228		24.6064		11.0404		59.0975		1.69119	3.21686	26.9094
	36.9485		16.5369	1.41654	16.1846		11.5249		77.5499		8.85419	4.64047	4.92149		16.3506	1.31236	20.297	3.06619	55.883	0.941215	10.1175		1.58633	1.43037	117.74		60.0389		7.92523		14.6354		2.66527	15.9221	4.53467
	31.9372		17.3023	5.16939	51.4153		55.67		31.8247		4.85203	1.81457	6.00786		13.9934	1.47861	11.6294	4.15162	64.6049		6.49802		1.56092	2.93352	92.051		11.3955		29.5096		27.6713		6.93141	2.48331	32.928
	24.711		73.2292	3.74375	42.4843		38.7898		39.8516		11.2462	3.71636	1.71488		24.7929		114.666	3.3836	90.5206		6.57119		1.10361	1.26784	21.3756		48.2261		52.0612		31.4985		1.34847	1.63136	8.29117
	20.3235		13.7841	4.89333	31.6659		44.1912		41.2973		8.79785	2.20259	7.94989		4.96176		7.76118	2.36789	42.3526		36.5621		2.38041	2.31098	68.0332		7.41853		33.8861		23.45		3.85195	2.68377	28.6292
	38.964		33.5093	2.72465	25.1635		38.5053		38.9953		29.1295	1.22608	20.3838		27.1465		6.97013	3.58271	22.1856		6.76452		9.60414		89.9045		36.4918		5.45841		63.4327		1.95556	2.36969	29.5151
	8.11158		4.84186	3.37584	61.4227		9.94387		17.8922		2.28438	3.05748	5.29962		28.6721		11.3829	3.93233	43.7401		34.1576		4.77087		87.8665		6.28246		27.8015		22.9789		1.41972	6.74605	13.5249
	35.4704		16.3002	1.71887	19.1156		37.7364		13.21		4.53775	2.49064	3.27567		1.21094		22.4912	3.60986	14.237		22.1266		2.95394		65.6513		13.2091		3.76295		32.75		2.66588	2.95671	5.2374
	49.2364		167.761	1.29245	36.666		156.256		26.8599		22.0742	3.22928	6.72864		25.8968		14.4977	13.931	37.5099		9.52374		9.44747		32.7646		18.7104		39.9394		27.147		1.67796	2.59828	37.4745
	35.8712		7.37131	4.68617	60.2394		125.825		11.1093		3.59798	2.74549	4.20062		4.73429		9.1897	7.35966	41.8574		11.3972		1.69699		71.5285		39.1564		30.254		18.5604		1.83729	13.1689	72.9096
	26.5312		8.79591	6.03153	38.8949		5.70793		25.3165		2.44198	6.7449	5.99532		16.2662		21.3214	3.50063	25.3745		22.6689		3.63858		93.9323		62.9535		18.9439		14.0032		1.952	3.32556	12.7698
	11.1726		61.77	2.84516	32.4177		159.821		23.9386		4.95997	4.26414	3.28002		1.63625		8.09154	4.55225	28.4466		10.4599		2.33011		61.4652		63.8604		80.2304		40.5918		2.65472		6.39378
	52.1427		14.4987	2.95141	33.1512		98.4619		18.148		3.1967	1.79445	3.79649		3.67819		14.3684		42.9766		4.7438		2.28377		88.5141		28.3766		11.7226		6.11259		0.681461		1.75983
	7.55269		13.1915	2.60849	24.0208		26.006		34.803		4.93511	2.44045	6.99243		2.57623		6.20426		41.88		7.25346		4.73365		78.2474		23.9184		55.2813		36.5305		4.36697		14.0776
	54.9877		14.4187	4.91692	71.5217		60.0477		23.796		4.49417	2.7768	6.57147		17.4313		20.6648		26.8255		10.0299		2.07722		107.156		19.3694		9.92331		20.5965		2.47603		6.63273
	54.4344		6.9848	2.99312	97.3147		53.5795		22.2062		4.20045	3.04185	3.58592		14.0726		21.3529		48.8556		25.0999		3.79794		44.2542		18.7132		31.5247		64.8019		2.79027		31.8266
	23.9602		4.39192	2.28157	54.3971		59.663		62.3274		6.33402	1.91521	20.7067		2.46678		26.8987		41.809		0.381295		1.98611		115.917		29.4294		15.8851		19.2203		2.16787		52.2987
	14.921		7.31238	4.37176	40.6192		63.1475		32.5111		5.12659	13.7168	2.86495		8.78175		82.6971		33.3175		6.77132		1.18965		59.1625		6.30311		17.6584		7.5319		3.16758		4.95494
	14.4209		10.8629	4.2333	87.3153		57.6667		90.5001		5.69247	1.99207	5.26119		5.76612		23.8135		18.5826		1.04094		9.03648		13.9267		67.0378		11.7132		70.9033		2.39536		22.5157
	54.3137		14.786	3.85967	39.2592		107.139		26.6657		4.69467	3.96181	12.6158		22.3609		4.4376		37.0878		3.13917		2.85038		18.3882		49.7605		33.3059		56.346		2.34146		13.8549
	18.3503		18.8498	3.40493	63.755		13.6879		35.7427		1.0496	2.82443	19.0639		5.84908		31.9884		25.129		10.2282		2.63677		75.3637		17.5875		18.6011		32.2209		1.17864		53.1611
	43.6975		26.1118	4.24511	50.6797		39.3715		34.5145		7.01727	2.12646	5.82646		37.2474		23.6888		22.7055		14.9968		2.23182		127.327		37.6395		28.553		24.916		2.58378		15.2882
	24.6589		18.5906	6.32053	16.2083		18.3825		56.6826		5.64765	2.63439	10.5338		9.14216		6.85227		38.9785		5.7131		6.59044		98.6635		25.2369		25.105		100.534		5.61598		19.8641
	90.2554		5.74333	2.11393	8.73357		70.1852		16.2551		3.10008	2.72633	4.3008		6.1402		38.0226		57.9301		7.29514		4.49197		28.1979		54.272		11.0965		28.7431		1.52536		18.3804
	14.4577		69.3779	2.15779	30.0669		43.9228		43.8899		5.61837	2.33222	5.36998		6.2431		46.9225		13.9514		4.31263		1.30061		70.8274		17.0452		6.58231		3.93334		3.48976		4.71962
	36.3		28.3669	2.80016	32.3218		53.581		25.014		3.48		4.48195		25.117		3.29579		77.5597		9.31954		2.45378		76.1		29.6174		30.2309		13.2708		2.88492		9.63872
	88.6497		25.5805	2.63663	24.9696		8.1127		19.9674		7.93107		4.49665		11.9092		4.7108		32.1145		1.4212		6.11645		32.9981		56.5057		75.3681		87.707		2.02156		11.1845
	31.6958		50.127	1.53749	33.8298		186.195		52.4278		6.5266		2.24525		48.53		51.7834		61.9296		6.4435		2.49824		30.5143		32.2258		15.874		24.2145		2.00634		8.52416
	11.9212		11.5195	4.46259	30.9439		155.48		80.8001		4.39044		3.09524		10.2126		20.7047		19.4175		14.6631		1.7929		66.8308		26.3165		49.0962		5.9491		3.33516		27.1937
	38.4379		16.8213	5.73834	27.4942		29.421		23.7294		6.84528		1.72419		18.6665		5.19437		30.6211		16.2045		8.41963		99.25		44.2048		39.9822		40.9805		2.09353		17.6065
	35.6115		80.2077	4.8479	50.1061		90.5167		33.5628		3.31998		3.52529		30.8383		46.7232		34.4337		10.0479		8.15905		70.7256		28.4459		19.6145		38.0267		2.39302		23.4373
	25.6532		12.4146	2.65523	26.5334		34.9378		46.6956		5.24486		4.22391		3.27668		16.8122		97.5716		63.0471		4.46468		49.4286		18.201		8.51477		40.9402		2.13744		72.187
	105.765		22.4992	2.47626	45.4974		21.4144		50.8509		4.3348		24.2038		9.8219		3.79091		80.3963		19.3585		6.18725		20.641		8.21032		22.1763		12.6118		4.0445		67.0209
	42.8089		9.94877	2.3307	41.811		23.1449		31.4938		4.86147		4.62342		16.7869		4.17522		20.4297		20.0887		8.74457		30.4117		51.6499		102.579		34.1495		3.12325		20.7947
	37.924		33.5512	2.63609	63.1831		49.0594		48.5257		5.40805		4.32198		35.0263		24.6921		26.1838		10.2544		3.34911		59.1384		9.79389		90.8137		61.505		2.7072		23.3687
	27.4961		21.49	5.10085	37.0787		165.52		35.7882		6.21137		4.56015		23.7765		16.3012		80.8789		4.73829		5.47208		35.2005		11.9723		78.3908		13.1958		2.5461		29.8911
	21.6155		96.66	2.18181	18.6612		48.6557		52.5551		2.11691		3.194		31.5017		27.515		61.5623		9.9569		6.49414		40.234		36.5847		25.7859		30.1459		2.88645		25.2641
	53.1306		12.1865	4.78162	24.8519		20.5839		5.54841		2.85142		2.11451		6.27448		4.63382		50.5599		13.3897		2.96287		54.5016		4.36443		26.3074		1.6357		1.83537		31.1826
	8.90784		9.57467	2.86724	43.3918		79.2728		40.9474		7.34599		4.82179		3.1401		47.1284		57.7011		8.75156		10.5233		41.7786		100.979		41.8303		27.2964		4.41641		53.1053
	56.2103		18.1229	2.63388	53.4029		49.5653		61.1626		4.75666		6.70876		9.16503		50.6024		33.3706		9.71463		23.3918		51.4387		9.47571		37.1884		9.5386		2.96535		49.5384
	17.5478		13.1905	5.176	37.6876		41.8093		39.5428		4.14514		3.87118		66.7739		60.9372		52.5943		9.95482		2.09214		51.4762		12.0984		22.1422		52.6921		1.94993		46.934
	8.2682		31.3381	1.86405	52.4635		45.8251		20.0813		6.12608		5.01119		15.323		20.974		35.373		4.71201		3.45493		61.8253		16.2235		34.1456		8.05832		2.4116		15.7851
	6.86433		8.04986	3.21453	43.7908		101.652		47.409		0.81439		7.78286		2.77103		28.6932		24.8648		13.9194		1.87201		108.14		9.51149		18.3434		79.5229		3.17037		38.0866
	9.80022		30.1585	1.3921	28.1927		22.4304		39.5719		6.69899		4.59177		44.7165		8.47511		48.5528		11.2813		2.8726		125.938		50.1411		27.9441		12.7437		1.1404		22.2963
	15.1129		8.69999	1.27579	70.9221		44.0173		23.5685		5.77368		4.69895		17.9455		11.4381		10.2799		12.0334		1.23403		46.6589		65.065		39.0526		52.4103		1.46705		40.2525
	20.6829		30.7076	5.59577	60.8429		76.3727		25.8659		5.13199		6.87236		4.78324		51.1113		27.8029		9.0341		4.45434		69.8183		1.89776		13.5806		59.25		5.41642		21.7901
	30.2367		7.78431	2.88138	35.2742		27.7974		27.4235		5.35401		10.9406		1.89617		50.1797		50.555		10.3032		2.45396		51.3479		6.59836		25.1921		33.7685		2.01807		15.4544
	73.0072		13.7518	3.10238	105.154		60.0349		14.1325		3.32091		2.22244		14.2686		21.2309		35.7096		5.35912		6.52519		61.3211		3.97235		21.6127		21.2894		2.23092		9.83138
	69.2444		28.5954	2.52371	24.8867		87.7415		45.4102		4.79259		28.6041		3.76568		63.1749		46.0232		5.50267		5.65534		87.0611		33.6411		20.4213		27.9112		1.55415		7.37288
	4.34593		45.2777	1.38956	49.6561		37.3769		44.5537		8.65041		3.89603		7.40279		3.26539		18.3671		8.32871		3.03516		94.1629		62.5794		38.6162		104.862		4.90774		10.7582
	74.3401		17.8977	3.04508	15.8256		40.0366		18.4154		4.42267		4.77279		15.9309		54.5282		35.3895		10.2018		1.97412		50.5559		44.2146		6.32285		57.7724		2.47616		9.81884
	38.7892		56.8298	3.22279	55.535		96.1851		26.1938		3.96242		13.7966		22.9002		18.1882		6.36929		19.7252		4.136		54.572		10.738		20.9451		39.9684		2.6897		38.2166
	15.2434		29.0557	2.54924	62.8991		58.3213		59.1923		2.94652		3.92035		17.8855		21.1851		32.0384		7.81254		2.68875		49.306		31.0862		16.1608		3.22558		2.20942		27.0921
	21.5795		19.5513	3.05455	56.3005		12.4074		13.3141		3.59982		4.03197		6.8134		5.81207		55.8448		4.71372		5.48565		37.6285		24.4627		15.7793		15.0447		1.88604		21.5394
	18.205		43.5511	2.81253	75.6538		65.8844		59.7063		4.60534		4.46933		17.9065		11.4693		34.095		18.0911		1.7636		13.42		19.3227		11.8232		58.5974		1.71775		10.2298
	24.2434		21.7104	3.08777	43.4441		29.2391		33.0272		5.31405		4.5751		10.3588		22.3042		52.4337		15.9941		6.97456		55.229		15.2557		87.1113		51.4854		2.59369		30.1948
	29.5051		14.6889	2.62071	25.6595		46.9552		45.9747		6.59536		7.68413		16.4916		36.6168		84.6774		13.0556		2.63829		64.226		13.5298				3.75646		1.75419		62.2228
	13.7535		52.2054	6.36292	56.648		56.2761		46.9637		9.07382		5.30398		11.6731		19.711		38.7085		11.2632		1.80314		59.7129		20.5014				18.4352		2.82328		15.4509
	47.5918		27.8011	10.795	111.662		72.3357		32.434		6.01219		12.4742		6.63017		9.56494		21.2719		10.4643		2.34105		55.3375		62.9677				8.85843		3.50638		12.0719
	33.4819		16.1011	3.80527	41.5553		66.9139		96.8493		4.8273		4.09445		21.3384		75.2785		36.1702		16.8238		1.57298		72.8675		52.3567				8.1744		2.21872		17.403
	10.1903		13.7505	2.18733	53.4854		21.9856		28.6132		29.5379		3.69253		2.55901		34.1271		16.1696		6.43992		4.31774		69.0803		5.58609				86.356		2.7362		29.0616
	38.0534		29.0458	8.93691	32.8019		68.1221		13.8338		4.1954		6.61858		27.0296		2.72523		27.8149		7.35959		3.01759		80.9896		17.1245				75.2242		4.56129		58.8487
	13.6958		7.01695	1.29631	36.0284		32.1859		15.6067		3.59339		6.46668		22.4876		8.16131		41.4947		7.19351		3.38913		113.124		5.76259				51.7793		4.82614		4.92059
	57.5417		10.9139	4.30945	41.1036		32.591		35.2745		2.51982		5.42297		151.569		20.6136		72.5374		11.2426		29.5937		41.9703		30.7966				14.5404		2.69812		55.0856
	15.3782		18.2535	2.32443	40.7392		89.9549		66.3351		3.65672		7.37089		42.7801		12.4843		12.6214		15.001		2.91304		54.9896		28.9652				23.1657		2.38321		3.57241
	45.7711		46.7831	3.01131	27.49		46.0271		30.605		6.63363		10.0557		6.85301		11.4558		35.1189		9.8285		2.53983		64.9033		4.89825				31.7784		6.22484		24.0142
	30.6201		20.8131		99.0393		15.9648		32.4865		4.20498		6.44287		4.49968		49.8633		47.1819		13.8876		12.2813		87.4097		33.1217				31.2931		1.7782		24.8689
	56.8762		14.3134		42.4375		48.3116		53.105		5.01349		7.52037		2.70865		13.6648		13.3029		13.7229		8.62985		34.5017		15.3565				14.8652		2.20876		13.7943
	70.3082		47.3821		49.1316		15.9745		45.7496		5.57561		28.6404		11.5615		15.9338		12.3922		11.3752		1.66815		83.0027		4.85311				39.9851		1.76493		28.3921
	63.3186		52.7026		49.0355		64.8407		6.11719		20.3124		4.56212		14.4655		72.3868		31.9659		7.58146		2.2328		108.763		45.2624				45.6504		3.58245		7.42414
	65.7316		26.7658		72.5562		59.6015		23.478		3.66829		2.87622		13.3945		18.4912		30.8115		12.5053		3.4885		38.4751		12.4739				113.061		1.53203		15.2413
	41.849		14.5588		61.0557		53.4197		24.6055		4.04346		10.1404		56.7851		2.64465		47.7358		24.3246		6.45013		53.6041		30.2234				52.9405		2.99055		29.7036
	118.984		4.2313		68.607		62.113		23.0396		5.02922		25.5154		7.10505		10.2332		50.5945		4.91811		1.69637		81.7985		58.7101				27.598		1.91558		15.0666
	40.5327		13.6211		39.0003		35.0361		38.6727		21.4786		6.93859		8.48809		5.81963		62.8488		6.39757		17.796		55.4091		60.7307				28.6759		1.4196		50.0775
	22.2607		11.0106		31.811		85.3645		7.72099		4.94013		5.40579		8.14814		60.8001		42.7746		2.49838		5.02324		68.1615		26.9921				63.4701		3.44056		74.2014
	67.2175		18.1509		32.9394		97.9242		6.48808		13.1756		7.65271		32.8206		7.0531		42.7743		11.6734		2.23211		20.7847		22.1621				43.8608		10.5475		19.4862
	33.291		76.1375		37.3378		27.2138		16.2434		12.9913		3.2931		32.4995		5.93587		32.8418		12.5902		1.78881		66.1564		37.0695				66.8855		3.86263		29.8834
	5.00806		12.314		28.8467		40.1648		38.7421		4.59089		4.70478		15.2006		13.6169		53.9084		5.13182		5.93714		156.461		24.9181				7.04764		3.38662		23.0767
	32.4119		34.0211		38.7599		62.0106		66.7709		5.43158		5.05315		35.4004		13.2598		15.6104		15.2513		2.13343		54.3161		39.5759				6.6501		2.98337		15.7076
	69.6029		13.2949		52.2831		17.353		69.637		10.0796		2.26517		9.4497		3.65108		54.0106		6.51242		2.27246		41.1203		11.5089				68.8894		6.03282		42.286
	98.9755		23.1945		22.1192		18.4862		38.5431		7.56168		23.878		12.6314		27.963		64.0248		48.0103		5.9931		53.122		19.8537				51.5241		3.23807		105.29
	7.05037		13.9903		48.1898		39.3009		39.3243		4.31796		4.39675		49.8242		43.0113		71.027		4.33232		3.926		36.9875		68.6058				72.8615		3.54951		16.1843
	30.2429		24.298		83.583		42.1605		121.431		8.51977		2.78212		5.90438		19.6722		44.0351		16.6317		1.80138		56.318		41.4692				78.0539		3.88734		36.2821
	45.6762		60.9024		91.7738		20.4077		26.7304		3.72198		3.91158		31.676		14.8977		71.1325		4.69079		1.48304		45.8782		19.2193				84.6839		1.06373		27.0434
	55.1228		39.1542		50.8151		99.4447		50.8823		2.13764		3.49727		11.2198		54.0186		57.8404		4.63042		3.09767		62.1611		27.5924				32.0789		1.54539		5.76973
	33.4584		43.6749		50.0654		59.234		36.759		4.75688		2.12639		9.09234		73.269		39.005		11.9363		3.47876		84.1627		44.2127				57.0356		1.83491		21.2447
	137.739		12.306		25.5433		139.365		43.7163		10.4741		10.4687		5.8467		15.692		65.2444		11.1831		3.39155		31.3537		30.8134				51.6341		2.59936		45.0305
	56.0299		38.661		17.0929		36.7929		8.4826		8.25348		3.50229		10.7874		43.9207		77.0512		32.887		6.32112		38.0056		17.0269				12.0486		4.0767		4.51133
	10.9442		21.4138		36.486		43.7773		62.6891		3.20141		3.0246		13.7754		18.2112		40.1109		19.6005		5.40037		127.586		22.3598				100.926		1.81178		24.2707
	38.3627		5.97129		50.6893		23.3406		13.7833		4.46304		3.86529		31.932		26.949		63.1859		15.8558		2.32129		29.7347		65.2632				58.5829		4.1165		27.699
	75.0104		15.3753		41.5871		80.9364		35.7216		21.2755		23.6815		7.78405		21.5273		36.2757		8.14554		1.44157		62.0744		3.72103				20.8783		1.30647		11.7827
	48.6789		11.772		32.6569		100.393		83.2901		4.39816		4.66681		53.8494		42.5907		38.1006		10.9987		10.0995		83.8745		24.5095				39.107		2.92713		44.1987
	31.7169		80.1804		25.1489		30.5648		52.8411		2.84681		10.1319		6.52441		9.82478		45.9695		2.02039		6.49821		76.2456		5.24788				26.6777		3.06849		91.8875
	51.3107		30.5562		48.0747		53.7416		12.8458		6.5788		13.0781		18.727		107.786		51.0566		3.74866		4.82678		24.5952		6.13579				35.4429		0.789417		26.6192
	46.7489		48.3803		33.0639		48.74		31.3542		3.19353		3.65136		15.1685		24.2333		9.17749		13.6936		2.75001		43.4796		61.5416				61.9793		1.94211		30.8607
	7.95303		7.02183		48.0801		49.8362		18.284		4.15613		4.32573		24.1649		20.9164		40.4448		29.0987		6.06236		19.0161		26.1536				54.63		3.0124		59.7434
	75.9488		7.7924		62.1929		5.98306		34.5185		5.37068		4.48868		4.08106		16.1302		64.8396		12.6116		5.06493		17.9631		13.1295				5.4278		1.31493		10.1303
	30.9475		3.10176		47.1979		29.1925		12.8082		3.43631		18.7804		10.0731		10.0398		47.6365		8.53483		3.9365		42.7727		16.4826				36.1201		12.84		8.18809
	38.0815		41.6741		96.0732		46.7447		45.1355		4.31722		9.60063		7.96624		19.1209		34.98		26.2037		3.26465		108.033		6.80972				47.3551		3.02229		137.439
	34.959		3.79453		29.5264		52.1257		13.3845		1.64946		10.9203		39.8817		40.0174		5.26885		19.9912		3.14799		73.6245		18.8639				24.2372		2.71743		13.8138
	21.773		46.5085		144.446		32.0786		58.3283		5.21995		12.2934		3.30857		10.4312		38.4731		11.791		4.45739		102.004		17.6206				55.2358		1.41343		56.311
	62.0863		6.02958		58.0891		99.2313		34.6575		4.93615		7.73917		14.0551		86.6207		82.2347		17.2489		3.1677		121.629		39.4667				67.9573		9.14408		8.26284
	27.3639		4.01739		31.9391		74.5773		25.5		2.58842		7.56657		1.69096		74.5101		35.2636		21.203		3.0981		56.3822		14.1729				41.4061		1.91673		17.8278
	30.2441		9.71358		25.8309		61.348		19.3622		4.70137		1.96497		11.7037		7.96186		32.6175		15.167		3.21212		95.3541		11.0902				69.9024		3.0308		81.8417
	8.8672		29.988		15.8818		55.0895		24.6196		5.1252		3.34271		5.51902		4.99501		28.3577		10.1529		7.41577		41.8278		44.2945				27.7576		3.38974		22.0507
	59.0449		30.4196		49.2977		80.6992		36.589		6.23702		4.00833		8.80811		13.1932		17.5225		10.3228		3.5006		48.2194		84.3238				18.8771		2.39116		36.0652
	27.9369		9.10794		46.0568		47.6767		47.0929		4.92325		2.27972		4.78112		19.9804		30.1392		3.33871		5.94955		66.3662		32.0962				15.2364		3.38003		16.5329
	11.6304		12.1806		43.8929		77.8984		51.9463		3.93835		5.04857		17.3311		43.3718		55.529		25.7679		2.25635		39.7864		2.89239				42.7064		1.77755		19.3911
	28.6072		9.8388		23.2878		122.292		61.9256		6.01149		3.68865		36.6888		5.06851		76.8004		5.02972		2.54437		127.408		3.84673				28.2765		2.19243		9.69992
	29.4759		5.85092		58.1945		46.9437		36.6359		3.85474		3.51095		3.8738		14.5361		32.977		5.21868		3.45542		89.7564		37.8619				12.1146		8.67083		21.3958
	9.64085		10.4547		58.2377		34.3625		17.2417		8.65219		9.57763		37.2276		27.7207		32.1723		14.7759		9.51111		29.698		53.1601				10.6474		2.57365		15.8371
	49.7852		53.9797		25.0667		55.9026		28.1659		4.97494		3.49994		14.0221		41.8547		90.8767		5.60257		3.42192		23.0929		18.9131				49.9679		2.26025		5.11564
	38.3215		41.2699		24.3032		32.1552		47.2629		6.48532		4.95962		48.6255		29.4813		29.7467		1.72795		4.01259		50.0902		24.6027				40.2451		3.28262		18.4419
	59.8356		36.1804		46.646		59.1159		19.3474		5.02176		12.4215		4.78709		26.7678		65.315		19.7019		1.14553		48.9056		25.7446				7.42382		2.12686		10.9427
	52.5942		23.7556		65.4412		20.031		61.0269		6.05045		3.14709		2.16575		125		46.7957		12.9949		1.2438		135.723		11.0913				35.4438		2.85777		14.3119
	35.1126		136.722		50.4482		34.6423		15.2743		2.4813		20.8421		2.83973		15.8663		16.9096		5.85758		4.85844		26.1413		15.11				6.74393		1.41952		49.2289
	9.24316		19.3169		34.7333		73.2629		44.3486		5.17131		3.41955		27.2014		49.5793		34.8253		14.0129		1.60291		62.0064		5.94622				34.6352		2.51332		13.7763
	24.3075		16.9638		73.8574		27.3557		24.8875		3.44507		1.71362		4.35261		42.6724		45.5367		13.7827		5.64168		61.48		46.1874				38.0285		2.53275		46.8165
	44.4957		10.8893		81.7492		45.674		41.3715		4.75596		3.47787		34.0057		3.29463		30.8845		17.7908		0.927994		40.5018		50.813				4.93462		1.5272		5.27281
	5.18984		15.7715		38.8103		36.4098		33.6765		4.65361		2.40828		5.20925		16.0952		25.2927		6.29538		4.23123				28.0922				61.8137		1.63916		24.4084
	53.6234		16.834		33.4366		44.7774		12.9251		3.28971		18.1493		8.75272		28.3029		32.2014		16.4614		11.3275				29.1582				43.3769		1.28499		33.2889
	35.1847		7.90263		44.8055		61.7913		21.5131		2.78585		22.1909		31.8597		3.46468		72.7121		75.8885		4.0799				28.0504				32.8151		2.54203		28.0298
	16.2676		47.0064		40.709		103.232		49.5026		5.36052		6.61829		2.5587		90.5809		19.8302		5.66931		3.3544				11.0329				11.9973		4.4895		22.7539
	53.3378		24.2285		40.4005		45.734		29.749		5.30532		6.4944		27.0516		4.43915		49.663		29.6946		10.212				2.78626				31.2516		2.51081		8.72859
	46.4837		34.5423		39.0138		37.6259		48.9604		4.45175		9.67883		10.4284		19.5029		40.8863		17.9535		1.8723				27.2044				456.561		10.9216		9.74147
	27.6092		61.157		55.0358		34.3137		30.222		3.58583		15.3369		17.5978		15.0465		67.662		7.49287		2.26682				19.07				23.4828		3.03122		2.47931
	18.4216		16.4424		28.2937		79.8571		12.6621		3.13926		7.17436		23.8129		11.5386		12.5704		8.67219		0.586402				25.2866				20.7036		1.57662		33.6792
	127.163		19.3112		76.1357		54.5829		59.3864		2.27956		3.67478		23.2203		46.846		21.6541		32.3945		2.75138				14.8163				13.623		1.84849		42.6243
	82.627		47.7114		7.2232		71.6806		20.6965		8.06381		2.7264		4.61291		56.5359		30.5953		5.1906		2.95428				109.159				72.7935		1.17202		14.2986
	24.0455		55.2733		43.2351		28.3607		28.5762		10.0117		9.20891		3.38389		24.0524		28.907		15.5638		2.76354				3.93034				68.1186		1.41861		15.8041
	65.4831		44.5199		64.0506		26.4196		15.7711		2.02644		3.73237		13.7706		8.32058		38.377				2.30437				69.0544				24.7913		2.70354		28.9616
	51.8587		11.8445		71.1266		22.7935		44.6134		5.82333		3.7339		19.6974		34.8959		76.6116				2.9685				24.4991				31.2099		5.63507		4.62106
	37.6176		5.61794		72.0133		68.1773		16.5478		8.24632		5.97352		10.6532		30.4413		46.1078				1.87014				13.4703				133.861		2.48648		23.4787
	23.6033		51.1679		47.2614		55.9048		45.4018		8.40065		16.6828		10.9963		22.2902		72.7228				3.28443				80.9065				97.8932		1.3621		51.3814
	12.7988		80.4097		36.8222		21.5255		56.5741		6.42273		2.65511		8.30326		113.93		48.2931				6.09248				28.0629				62.1169		7.64147		11.2149
	104.139		14.9983		18.3139		18.3023		23.4171		5.93262		24.2973		17.767		14.0338		27.1884				9.73612				9.01657				5.62051		2.03613		7.17639
	60.4299		61.3244		52.3493		43.3041		36.3803		4.4718		3.43313		16.8313		15.0757		11.8985				2.48482				13.0344				110.762		2.90942		48.2212
	58.0985		57.6703		87.5341		67.6152		16.965		3.91808		3.65736		1.66931		36.0651		22.247				2.76328				2.77399				10.8791		1.58235		52.5163
	43.4122		10.3085		73.6765		54.3423		55.9787		8.74224		51.6979		16.6458		87.2198		48.2989				1.7337				4.66048				78.8219		4.27131		9.01189
	20.2318		9.24547		46.2414		76.4517		54.3293		0.977186		3.57713		19.7318		18.7745		26.2573				5.07989				13.455				111.662		1.95943		72.2529
	41.4926		50.6934		54.0153		20.6959		57.708		2.65482		9.20882		9.0599		5.85268		60.5087				2.28573				91.0272				26.2944		5.52793		8.33535
	44.1272		23.6969		31.9848		36.8151		126.21		5.01673		7.66417		24.9073		13.1988		20.228				4.47905				30.5838				43.3612		2.12019		28.2383
	11.4605		13.4622		21.2497		43.1299		35.4947		9.50477		4.4436		10.6466		52.4006		35.6366				1.57263				4.60812				34.4787		1.77535		5.77968
	46.3174		22.0559		94.2871		38.8423		50.9753		10.0724		3.47018		30.9771		5.91826		29.1989				1.20535				18.8194				34.2816		3.10841		35.1015
	40.6039		33.6702		47.7344		110.722		29.2333		5.34821		8.17939		14.7097		5.87107		37.6872				1.66751				14.1843				42.8314		1.43558		31.817
	17.6635		31.4302		50.829		42.2506		85.3928		4.96728		3.3667		116.191		60.3806		14.1392				3.54567				8.81242				49.7536		5.19857		5.49343
	28.1363		39.5051		56.3145		70.2999		20.0732		3.9637		4.05965		16.7755		7.44686		19.1983				8.26362				3.89371				17.8905		3.09775		8.32242
	13.3195		40.3968		51.638		55.6569		4.95339		6.8364		4.51022		8.10834		20.7502		30.5913				2.91046				29.3205				23.9622		1.69601		15.0051
	40.312		36.3699		42.0791		52.6835		41.3566		5.25874		6.42593		11.915		38.4231		46.2549				3.05714				27.6904				68.8376		3.17757		26.3668
	14.6637		7.1961		92.704		80.9265		35.3018		6.44077		3.21527		21.9204		23.1074		79.676				3.0349				7.01333				79.2555		0.635334		9.87121
	52.1772		30.8371		81.2264		10.0698		43.0458		2.78619		5.85197		9.42482		44.5335		22.5819				2.77286				8.32864				47.7914		2.86163		39.6164
	2.82944		6.0895		35.7823		45.1256		29.9417		7.77959		9.39966		2.32857		4.0213		46.1378				3.30232				14.51				8.29517		1.601		63.1687
	14.4936		14.3113		58.1206		63.5624		43.1472		2.65516		2.3663		22.9797		10.3618		88.926				1.43313				33.0476				8.65921		2.0657		16.6772
	49.482		14.769		38.5303		44.4144		39.4771		2.91982		2.38423		8.56102		42.6358		71.6285				4.16766				28.1503				58.9812		3.33844		5.65917
	47.9785		55.3273		20.0569		63.0992		11.424		5.63432		5.39863		15.6118		9.99547		32.9051				1.38954				11.1638				47.0694		1.75242		13.4646
	20.9993		29.8064		29.0938		52.2259		12.6696		2.59688		4.03381		7.4509		50.5945		33.18				6.07016				111.492				13.6145		1.90402		34.3999
	50.2878		48.7509		53.4959		35.722		37.2687		2.70575		1.73502		26.2867		11.6685		30.9597				1.08963				52.7433				6.70114		2.65504		7.51469
	40.4538		8.45164		33.0398		25.1634		19.297		4.61916		5.0388		36.2289		36.4943		22.465				1.24331				4.95921				30.0848		2.63355		40.0399
	15.8726		21.9101		20.5711		28.0424		41.8048		4.96736		6.16255		8.73587		33.2062		28.9726				3.43327				17.5932				31.8713		2.68843		6.50675
	14.8633		47.2684		28.5289		73.8851		56.9719		12.0177		2.14865		9.39763		26.3827		28.9513				2.35266				8.49009				16.852		3.32669		4.85597
	14.6439		18.8804		67.1483		55.0228		58.5171		9.77513		2.80575		22.7095		10.071		28.3405				2.58046				56.6168				26.0597		3.39727		30.5628
	21.966		10.0977		41.6374		39.1185		49.352		5.67819		3.56998		9.67512		40.236		54.7565				3.12288				8.08491				24.9033		2.08722		13.6336
	71.0488		5.92924		78.3991		24.145		34.9572		1.97234		5.24574		6.95693		18.6773		31.216				3.56148				92.576				25.723		1.50372		11.7916
	28.929		21.3759		22.3331		60.2901		24.1374		4.12637		8.77608		12.73		60.5778		39.6757				8.39271				29.8036				21.7975		1.71025		34.6788
	94.1811		17.8839		36.4417		68.8205		40.2131		23.1601		23.8053		26.593		15.2487		26.8051				2.03				51.7466				34.1643		5.30047		41.6502
	59.158		27.6711		32.9065		45.5605		18.4425		5.20998		5.39291		15.0803		10.6195		32.7091				3.35087				30.3209				48.7568		0.936781		8.06952
	46.6072		46.2311		22.1488		97.7764		85.0341		8.00982		9.31532		1.81938		29.2793		60.2949				5.27195				1.94616				84.9729		3.32281		51.4983
	53.0437		7.00239		34.8323		55.9647		9.35865		4.13645		6.88976		48.3231		6.70951		25.6108				3.39994				14.4501				52.6465		1.64962		19.6825
	40.4207		26.6726		68.6843		30.78		32.0714		7.03223		5.67143		11.0328		61.965		54.9616				1.37975				19.0728				44.0047		2.43354		7.96949
	37.6358		29.8842		27.7831		17.7278		19.6485		5.35482		4.72202		10.8148		3.66899		102.253				10.6234				20.1546				9.26492		1.57205		19.8943
	13.4477		10.0628		39.9868		67.9631		14.9613		2.72836		1.91828		22.0704		51.024		18.709				41.3826				66.0501				26.6863		1.30688		9.82897
	45.6598		14.6401		14.5226		70.9053		27.572		2.57434		8.22324		15.6505		48.6022		39.1339				1.85623				4.7939				23.6314		2.76084		46.1372
	22.1836		28.8134		51.4474		117.771		37.9129		7.86507		5.33047		3.22369		36.0041		26.3077				3.17655				39.0689				85.5228		3.02063		4.14687
	48.5328		18.2815		33.8952		45.6094		21.1721		3.86549		3.46224		63.4001		12.9828		63.1931				1.56344				5.04353				26.8352		4.30148		13.7169
	12.2792		12.9497		41.1153		47.6071		24.9774		3.13209		17.7791		15.8793		65.2755		30.0681				2.30932				25.9001				7.72008		2.68539		8.10574
	39.437		18.6071		116.024		31.8348		37.2449		3.72515		1.40563		18.8168		16.738		34.6524				2.12361				90.919				23.6273		1.72908		13.0946
	48.3717		9.74316		22.7391		107.695		28.83		5.50649		3.12722		7.80728		37.9342		14.1271				5.33293				48.3937				39.6012		2.55369		44.786
	9.54422		18.2074		50.2131		61.3458		67.042		6.91455		1.12337		10.498		21.7321		61.4				2.80686				21.3159				21.847		2.08727		82.8964
	21.3146		32.8562		64.1452		19.6331		17.215		2.05858		5.08574		25.0123		4.03457		38.9146				4.53272				69.0933				27.5654		1.30846		43.7031
	32.909		125.441		55.7581		49.3303		23.567		3.26729		8.64662		13.7716		27.3571		41.9392				2.584				9.66804				21.639		2.06152		30.7672
	8.87615		41.8145		69.129		48.2376		27.4614		2.716		2.62253		29.3384		7.90685		32.6192				3.52793				15.9481				23.8887		8.38577		17.5264
	53.0155		4.30903		67.6298		17.1159		34.059		10.4647		3.87968		20.5668		28.9164		50.3207				2.56274				27.7339				45.8525		4.44747		27.5757
	2.87313		15.9029		21.8297		61.9838		11.6574		3.55149		3.63718		34.3009		17.8942		26.5428				3.76868				47.786				6.75494		4.00689		13.6113
	78.8777		36.6199		16.3918		104.705		37.9419		1.93456		18.6021		32.4084		10.2937		35.9368				13.7325				3.55955				40.1482		1.42279		38.2554
	30.9246		12.7002		35.9076		52.9136		33.8107		6.9292		3.25096		8.81436		5.38672		148.792				1.84298				68.418				32.7219		2.08507		32.0961
	13.8976		23.1023		68.7671		53.3501		37.3437		5.70916		6.63044		38.0288		20.9623		30.145				2.40475				11.1973				15.1095		2.11602		22.5403
	18.5541		69.3447		47.9587		63.0882		61.1609		3.69731		4.58034		55.3353		18.2165		44.9406				6.18763				56.9678				84.8782		1.62027		6.79747
	26.9673		28.2263		51.7427		81.0472		8.47852		3.24296		2.28799		5.59959		73.9346		17.4055				2.2507				23.9608				48.7448		1.52189		30.6983
	54.7343		5.97667		49.5474		68.4556		92.4258		4.09753		3.53166		16.9949		8.65207		10.6231				3.23863				6.11689				23.8163		2.16049		13.6132
	58.8411		6.62817		63.958		44.3859		35.7735		14.2863		4.53863		1.66104		21.187		41.4818				4.44837				142.091				11.198		2.39288		21.393
	69.442		24.8148		67.3292		95.4466		27.5039		6.80984		3.82627		9.50757		23.5222		40.0441				4.60261				23.8269				52.4811		0.838623		5.4057
	42.0031		12.0669		52.4812		61.7066		56.2251		4.28904		4.98253		10.0309		5.87229		96.7003				3.1168				29.0923				30.7935		1.17414		15.9807
	32.6059		20.8884		131.332		129.773		21.9948		4.44151		4.50489		6.09526		5.48437		18.8136				2.11268				8.38729				16.3037		2.06733		10.258
	12.9351		18.4619		45.975		62.0744		16.5565		4.93341		3.96269		25.243		10.1651		34.8118				2.84844				33.817				21.2197		3.08463		28.3166
	3.92069		43.1332		31.3165		47.7865		52.7831		4.92217		8.72216		2.19554		30.1997		13.7066				2.89395				24.3097				70.6098		2.87649		13.7489
	15.3519		13.6153		123.7		94.5365		22.1002		5.16366		5.08486		21.4197		14.7682		31.5644				5.59358				3.30148				65.0758		1.62379		48.4182
	69.8367		30.3768		37.2759		58.5443		60.6201		3.90449		14.9791		39.6823		52.6615		52.643				3.85034				33.6982				38.9569		1.68266		58.5202
	28.9841		14.7621		70.8969		47.8069		26.8635		5.28363		7.3451		8.61136		21.4861		28.4698				3.19672				11.1908				43.1653		6.86478		25.4477
	54.9473		11.7688		35.6214		16.298		16.4231		6.67231		7.32673		26.8168		3.73499		41.7935				5.11292				20.0773				31.2868		1.86292		12.0798
	33.9896		5.39842		65.5721		19.4321		114.281		6.15553		6.46901		4.58963		9.51927		73.5291				4.34017				82.6035				40.2458		2.47609		9.86458
	9.99827		18.18		51.4475		38.0984		46.3844		7.7011		8.87361		7.04388		16.4247		19.0507				2.88982				13.3756				31.9648		2.09015		11.7184
	40.5878		65.7924		39.3021		71.4743		45.5687		2.91983		2.45692		8.4142		5.18831		53.5461				3.70384				85.7439				56.5349		1.89774		39.016
	6.12235		33.0517		64.6537		62.5851		19.7588		21.066		3.59794		188.41		5.62045		56.4163				1.92664				33.493				22.836		1.281		43.7906
	12.0601		10.8775		82.1841		100.367		25.8052		4.91451		8.50544		7.7636		71.1679		14.6455				5.58118				52.61				26.3883		2.79275		22.8229
	13.1134		10.0612		19.3849		106.229		4.89137		1.29536		7.23402		20.787		51.3227		39.4736				7.24086				10.7979				8.17058		1.43526		75.7489
	15.7071		117.144		38.4885		12.3492		23.9883		3.66359		4.1164		27.7948		28.9146		21.8446				2.55324				9.67634				101.648		1.83266		10.0446
	33.1981		50.0669		87.4035		95.0442		44.8627		4.09022		2.03228		3.00007		29.236		42.4609				1.79486				53.5453				33.9993		2.56296		15.0266
	45.6987		10.5328		25.3348		88.783		44.6614		3.0365		9.3564		19.5096		35.1919		32.9872				2.74461				32.0665				54.6741		1.94865		9.61807
	53.118		6.27983		60.6824		52.6567		44.8153		2.5852		3.29137		22.0205		25.9077		49.1146				0.944765				32.4298				339.111		1.94868		56.2349
	24.4366		26.7871		30.1196		97.2858		15.7905		6.39476		6.05346		8.50623		9.92237		47.4324				9.21676				51.4835				33.7752		2.73655		36.0129
	68.0357		38.946		35.7384		38.0599		30.2698		5.33263		5.89174		53.3426		6.42006		72.2753				1.68163				27.9473				20.7278		2.14426		31.5246
	31.6843		11.7335		34.4476		38.5437		33.1479		4.01767		9.01401		18.6107		170.396		36.7827				2.63243				42.1424				34.9563		3.18172		21.9509
	36.997		125.046		33.3454		64.7579		32.7621		1.50718		4.16012		8.8757		24.5992		97.0242				1.82196								3.40999		2.1029		17.6117
	38.0744		83.9335		22.3426		103.616		14.6117		6.36652		32.9312		32.0629		13.4554		12.8752				2.88668								55.0634		3.83916		57.3423
	10.491		218.164		23.2446		21.8004		41.4623		4.01632		2.97		15.0452		11.8946		46.4642				3.295								178.529		3.82669		13.7882
	17.7986		8.56578		50.4846		118.669		32.3102		4.88952		3.99436		10.9563		7.58414		20.0489				1.91859								35.928		1.55046		23.3849
	35.2006		74.2263		75.0217		47.3817		34.1068		4.58277		6.07296		11.1198		17.3359		51.8557				3.03437								37.0765		2.98275		37.3171
	13.9658		8.52754		51.1329		38.2715		45.6532		64.2446		3.94326		6.84592		40.1475		21.1776				1.718								65.1984		2.75334		31.4499
	2.49086		23.7892		28.2222		48.48		11.2733		3.0658		3.65976		6.31991		48.3249		59.3493				10.624								13.7537		2.612		30.5511
	65.3863		33.7335		80.2253		93.7217		46.3457		5.05737		3.58338		5.40393		20.6876		56.7041				3.23624								46.9532		2.90127		21.7772
	10.6173		16.7667		100.978		15.9217		33.2799		3.66195		5.40157		7.84535		8.0027		94.7173				4.26277								27.233		1.86401		37.7713
	45.514		20.3743		66.4557		148.072		27.97		7.86719		10.6131		7.36903		21.4208		29.2871				5.02816								51.1171		1.98882		6.18068
	32.692		37.0159		46.1408		81.2469		100.569		7.96001		5.35998		26.0498		23.5857		46.5025				7.69557								38.6283		1.86435		9.93645
	18.7604		29.7301		54.1164		67.7637		18.2256		7.55876		4.79037		101.434		57.166		25.3288				5.44583								116.397		1.67221		36.8603
	18.3005		13.9381		37.7043		60.1452		25.1387		5.25036		25.9425		7.98015		12.4812		56.0791				5.25714								19.868		1.46251		18.3953
	48.7201		18.4818		78.7483		20.8887		28.8364		3.81975		2.96428		43.966		9.09663		29.6584				10.1854								20.6781		3.19919		4.44939
	86.8809		27.3232		40.2292		44.8582		19.0823		4.15185		7.07155		13.6333		6.17278		35.4506				2.70435								39.4611		2.6642		64.0525
	62.1326		13.5843		30.7238		89.3696		34.1487		4.08007		9.44285		31.4293		21.9628		50.5628				2.97672								29.6635		3.38714		2.64668
	15.1438		36.4893		21.714		45.3458		86.8318		12.3021		5.2171		13.4985		5.67662		61.2142				4.3172								22.5159		2.29083		16.3709
	41.2186		13.0976		40.7959		46.2947		18.9843		3.50462		4.66355		6.90382		9.83775		14.5611				9.23201								10.6584		1.97674		54.5282
	31.7173		26.8417		35.6881		40.9946		65.4335		8.89521		2.44696		48.8187		3.34301		13.4578				3.14574								33.3714		4.59212		10.1198
	21.5964		28.6151		33.462		55.9541		40.1151		6.75097		4.53288		33.1853		35.827		20.1785				3.0175								77.5452		2.32598		22.4801
	38.5113		7.96402		41.0027		39.753		41.3598		6.99999		3.44253		10.191		20.4186		35.9748				10.3818								40.4684		1.59626		23.6488
	38.4383		35.6949		44.2098		98.3727		33.592		3.66567		14.1111		4.15617		17.3759		33.7744				2.59665								62.853		3.53802		41.0315
	18.8332		17.4729		15.6779		67.7687		56.7287		4.94015		11.839		2.15286		8.15312		33.7251				3.36356								24.4642		2.35792		9.32409
	45.395		21.9658		48.0093		28.6736		13.819		3.59676		6.57107		18.0133		20.9273		52.209				2.2334								10.6268		1.39299		48.9964
	45.0197		31.3114		30.6954		66.097		30.5485		5.50863		2.41791		29.398		27.2675		19.6064				4.22943								37.3365		3.36264		24.6329
	69.0358		16.919		51.7728		62.8768		28.7567		5.55968		3.70467		4.49669		17.1139		43.6359				4.27595								20.8052		2.29807		9.58452
	82.8173		12.2959		44.1951		41.9078		51.782		6.60412		4.71472		25.349		26.7744		73.5106				5.83851								4.09566		4.67156		20.7335
	27.6506		34.4422		51.1262		51.837		2.05881		4.7527		3.60212		8.64121		4.2097		22.9323				1.61306								30.3905		2.83207		52.2788
	5.62837		27.0744		118.116		72.4922		48.2165		11.5954		2.6178		17.7134		53.7399		61.5328				1.6754								14.4428		1.76129		7.75127
	43.4726		17.4319		66.7796		41.8947		75.9707		3.66956				7.97031		4.41426		25.6446				19.3058								9.16151		1.79146		20.4353
	32.9256		19.4084		53.5857		32.2791		29.6736		6.1773				20.0136		6.23702		43.4107				4.2735								59.4779		0.908851		41.2942
	43.5896		32.2976		20.2422		38.0662		32.1222		1.64496				38.5408		22.8904		7.91595				4.35956								53.9717		2.78676		24.5153
	21.5684		40.5638		46.4634		60.9604		39.2674		4.87511				54.6773		4.27136		20.1629				2.4701								47.3685		1.47036		20.8624
	11.0104		27.4619		18.514		92.4258		9.92236		5.76125				1.29068		18.8448		43.2546				1.38902								30.7604		2.53377		25.3898
	35.6298		46.4928		32.2958		49.0299		39.7556		5.48073				7.32326		4.27179		38.2683				7.8198								47.7414		2.69433		15.8324
	41.8395		24.2264		41.8222		112.279		55.75		5.00303				5.84706		7.45531		43.6847				2.52437								65.1195		2.21261		19.183
	15.0848		27.6559		30.3504		58.2646		61.7984		5.27999				3.86138		11.5114		7.22821				2.99611								28.4155		3.94144		1.942
	36.6287		26.7543		85.7746		53.1162		40.5284		3.60494				23.1229		344.431		34.1744				5.93376								17.6293		2.1067		2.7726
	2.64376		19.0065		22.283		29.6265		24.9289		3.78832				3.71218		13.1873		47.9131				7.28135								16.2914		1.50431		2.46159
	35.7346		38.9126		50.402		74.3677		55.7979		2.55201				16.4761		13.5561		43.2809				2.20236								28.0257		0.921921		21.9932
	45.1791		25.8674		61.4094		61.1956		24.0026		4.13724				10.1889		50.624		64.0783				2.8169								7.01762		2.64218		29.2476
	8.5049		21.5035		14.7123		54.0931		11.2909		4.12364				30.3961		9.48399		43.3974				8.50984								51.8916		4.19002		12.9099
	98.6379		117.483		47.4366		118.137		70.826		2.74697				13.6076		6.14645		12.2446				4.07357								39.2544		3.06083		28.77
	67.4075		43.3557		82.3055		45.7151		25.5729		3.77477				17.3073		7.76126		33.8436				6.66749								39.0262		1.97212		27.4852
	92.2104		44.7908		53.0298		61.6819		38.916		4.75302				9.83541		55.8632		31.8876				2.95383								6.60313		1.58111		15.1991
	29.2067		49.7889				57.2868		111.799		4.25449				8.46196		25.5987		19.6677				1.7279								30.5962		0.762287		63.4205
	4.59264		7.41729				97.1834		28.9574		3.02509				33.3372		5.25589		16.3758				4.09451								31.6189		6.75031		15.5584
	15.9213		15.0067				120.541		71.7683		6.21118				3.56181		4.8102		25.6512				1.91111								91.4422		2.88166		12.7795
	44.8579		36.5622				38.0942		30.5217		5.36923				10.1577		11.6545		17.214				13.4114								78.3138		1.73515		18.7499
	23.4646		10.1858				116.582		56.6314		8.86811				5.21664		52.0936		58.1143				1.37045								25.3492		4.03509		2.71974
	33.5317		39.0687				55.3831		28.2488		11.285				19.0401		9.24228		40.3946				32.6097								15.2379		2.02427		6.33205
	35.6327		13.0054				42.9854		35.6091		4.22751				59.638		57.965		34.9842				16.9693								30.4507		1.76585		18.2568
	77.071		28.206				49.1804		40.1467		6.19563				50.4352		3.93819		46.3966				6.65154								22.5237		4.97117		7.06325
	22.0349		22.6186				34.6735		39.5023		8.5082				6.85851		3.51505		33.2923				18.371								3.419		1.37375		107.277
	67.3847		27.1204				123.705		24.4568		5.30149				19.9402		58.0491		25.3362				4.9532								19.4103		6.8475		42.0336
	30.9676		65.4809				40.5269		29.8177		9.00016				9.66882		19.0999		38.7301				12.4818								146.432		2.32792		5.22113
	40.8575		55.5088				85.472		20.212		4.13456				1.46721		9.58388		127.359				3.85526								42.1996		4.90978		16.2963
	10.718		56.8057				81.344		42.4924		5.37214				10.6247		9.36136		49.319				2.18108								54.3903		3.71252		31.7198
	13.2718		66.1649				60.0055		22.5516		2.01358				50.5572		61.653		96.3337				4.39721								33.1953		3.03228		12.0041
	54.0964		7.63913				53.073		36.1705		3.92938				28.5228		12.6757		60.2941				7.39237								34.624		2.57803		38.0385
	20.7537		16.3984				72.8493		21.2271		4.94644				8.07276		15.3205		33.2619				2.31214								67.9212		1.55963		15.9334
	19.4469		49.7432				82.5893		24.4819		4.75415				2.08279		26.8873		79.2891				2.40244								102.243		1.29235		49.4531
	4.1594		2.99215				20.0297		39.418		4.22259				8.85572		4.48697		53.4704				2.901								46.1791		1.07043		23.9203
	33.8071		7.36889				47.9679		18.2195		1.89449				5.98132		4.94326		15.1219				4.39499								61.8525		1.79852		12.7289
	19.4641		25.5723				148.55		59.853		6.98421				8.00867		23.5652		23.6082				5.83337								29.0575		2.79444		31.2191
	48.5757		22.9214				24.5587		50.8321		3.01913				25.4154		33.1059		42.6479				2.57973								57.3329		1.88273		4.03213
	20.1662		16.611				91.41		57.7961		4.42714				16.9163		4.24218		53.4316				2.96513								61.0858		4.81139		5.00859
	40.362		2.96808				31.7042		31.2864		3.24915				37.2607		6.73406		20.0077				4.42903								41.1802		0.808977		20.3522
	44.7148		47.7592				58.7936		33.4261		32.8591				8.62437		14.7996		25.4209				6.19555								39.3498		2.2017		4.78687
	7.12659		31.1446				65.6108		25.257		4.92855				42.3813		7.49284		59.5039				4.47609								11.6053		5.22265		28.4338
	11.4231		29.6614				48.4818		38.1408		3.1361				14.2392		44.6307		49.0612				5.82115								17.3673		5.56713		19.6443
	14.3861		11.3953				40.6471		42.8496		7.84175				38.2049		35.3851		49.2673				7.90497								36.5796		2.27172		13.2473
	38.7016		24.3468				79.8776		33.5197		2.3048				18.6615		38.1935		41.8213				8.41267								40.6679		3.34227		49.2548
	149.939		41.8851				36.5101		30.8497		9.60496				3.86211		34.1405		37.5248				1.75304								39.9931		1.37885		66.4358
	37.9567		9.8784				42.6669		8.10922		4.9134				14.8129		7.06525		26.1693				3.79177								30.4761		2.63061		31.9673
	107.493		17.6739				67.7482		38.7326		2.11481				12.2969		16.5951		12.6296				7.32126								37.3665		3.52522		26.9568
	30.791		32.2881				111.882		6.1302		1.61441				16.5915		7.63619		22.8846				2.28815								32.7127		2.75701		10.343
	32.2351		13.5855				41.292		123.066		5.20059				9.22645		13.2368		33.8909				3.28468								3.54065		2.0904		25.3338
	24.5704		18.7328				82.6106		28.2066		3.64134				7.37792		88.2247		34.2688				3.22702								41.8588		2.27476		7.05243
	54.7947		28.6427				55.4277		31.8296		7.55606				4.80034		17.3056		75.4631				3.2257								26.0423		2.64911		13.7174
	33.7984		53.1345				107.508		13.9742		6.93679				5.19257		30.7089		42.4076				2.31549								44.5152		3.3129		11.8337
	87.4296		3.69189				44.1562		12.4352		7.52256				50.5652		19.3085		7.53084				1.89946								32.0612		2.13088		33.8283
	28.6908		24.3514				95.1604		13.6024		5.28154				8.49214		31.0279		70.2877				3.65595								23.2387		2.13745		26.0981
	48.0493		10.3345				32.0624		85.2342		8.25036				11.9435		54.2268		39.4478				6.24951								29.2856		1.06749		49.7075
	19.9544		13.5901				50.8212		14.5349		4.83131				55.311		8.71119		4.55802				2.37577								30.0829		1.09303		19.7167
	10.7218		17.8859				15.8145		64.3519		4.41516				16.755		16.0485		41.6743				2.97594								36.8232		3.28723		55.8268
	58.5223		23.7761				51.3073		10.2153		5.94567				22.849		63.9354		17.2363				1.67424								37.7239		3.22644		57.7325
	38.7569		27.1715				37.978		79.1664		6.83851				3.04219		89.413		49.2406				3.28795								141.961		3.49515		8.00364
	15.1786		12.4527				101.122		22.8919		10.8336				11.5218		31.5192		22.5057				2.38393								51.5128		7.6276		28.431
	21.3511		26.2607				25.0309		49.2812		6.00107				7.39607		6.80426		19.913				3.27882								74.492		4.0051		11.3987
	34.4262		23.6721				48.2314		39.3668		25.7997				18.1846		41.0818		26.7274				10.5873								62.1685		3.17576		20.5689
	43.0086		17.351				68.0731		28.2054		3.49261				28.5459		5.0984		25.0375				2.39966								48.9512		2.82977		15.0794
	10.0415		12.4735				93.2006		31.0472		3.04744				62.7772		4.42631		34.8888				2.32135								50.3721		1.87207		6.52416
	28.0788		76.6117				26.5224		34.8277		4.74237				41.4808		13.1259		35.0547				2.35139								35.0259		2.80781		46.6511
	64.3939		42.6588				88.0442		13.1093		9.80182				1.33917		7.35588		36.0869				3.89186								42.8086		1.70361		7.35168
	58.1707		16.5461				39.1998		22.7647		2.34868				26.2233		9.37512		30.3623				2.84833								29.727		1.62131		81.2902
	10.7925		45.7105				42.6033		8.37998		5.26073				36.7757		21.7111		28.3603				5.06391								45.0806		2.55332		13.1015
	30.9373		29.9031				35.0434		48.6214		3.37031				13.6189		14.6781		15.6184				1.43935								36.3949		3.52457		1.37521
	13.9908		5.86824				30.753		54.1286		4.36384				3.76887		29.189		45.76				1.79668								56.9462		2.7276		19.7624
	39.165		8.40516				73.5365		47.3763		4.81605				12.1273		19.4909		56.6705				2.4662								23.8333		1.99845		42.3866
	29.7823		28.9447				68.639		19.0766		3.8026				9.98176		5.45616		39.061				10.0391								6.64918		2.09149		10.3202
	37.7638		27.3695				67.0727		31.8582		4.22218				4.28823		33.4533		24.3776				5.94361								13.3433		3.77351		15.5172
	9.19362		30.3076				27.3984		4.3104		3.15108				9.30943		38.4152		37.3526				2.40552								29.5814		1.44317		58.6675
	2.14939		104.567				38.6963		42.5472		10.5039				36.0057		20.5839		59.784				3.63733								98.4533		3.21669		16.7675
	26.2201		37.1851				33.5895		110.742		4.69352				20.0212		52.3539		22.2014				1.37268								25.7104		3.02583		6.19908
	56.4653		23.5801				40.0305		27.7165		2.99226				12.7958		63.3304		28.68				3.93831								82.7762		3.06103		47.3235
	28.4431		10.2656				27.847		21.1378		4.64755				22.5948		27.8434		20.7948				5.33419								64.547		4.70787		1.63712
	36.8512		60.1212				32.3983		30.5788		6.48775				26.7395		33.2326		18.5135				4.95918								25.8702		3.00766		9.13965
	9.42147		45.6987				43.5267		9.37701		5.71953				5.47474		21.8131		32.9894				3.67796								12.1892		4.0001		9.86412
	48.0257		36.7255				73.4759		18.2779		4.17638				24.3504		5.47969		15.6506				2.58881								73.2483		3.89393		8.56732
	23.8888		18.4063				35.0795		18.368		4.44956				41.9842		23.8642		28.0556				1.45235								36.9127		2.53437		33.797
	41.1965		39.6938				54.5618		12.4429		2.76856				5.83617		8.83935		22.6168				2.73527								35.0096		2.35549		21.1
	13.4522		9.23819				22.3382		45.5135		7.91772						25.0635		36.6417				2.83204								30.434		1.97646		24.0887
	22.1102		10.8915				19.477		32.2481		9.06488						7.79579		30.8355				4.40094								57.4514		2.52732		41.2261
	35.2505		9.1371				45.0247		39.4105		3.99279						5.5388		59.169				3.2949								34.0382		6.60532		4.50081
	8.97296		8.14731				96.7233		49.4881		3.07779						72.7513		46.6052				5.04869								17.3815		2.38974		98.5046
	6.99422		9.36985				47.7804		30.2277		12.0078						55.8498		43.0885				2.3783										1.72021		18.6748
	17.1141		60.6741				141.278		8.12937		3.63221						6.00702		19.3238				2.84223										2.68317		27.9115
	43.1423		37.9562				63.6438		81.1066		2.36676						68.0157		35.7344				17.5672										2.79079		37.434
	4.03215		19.6163				15.8066		22.3964		1.32856						29.3611		16.1312				3.07034										1.67309		19.2876
	48.5947		20.1048				59.4508		41.9912		5.16596						7.14606		9.08616				0.887231										1.46651		17.2818
	35.4214		11.9505				57.2528		22.8081		25.3675						23.8805		29.6926				2.26532										7.07763		16.9935
	21.3542		9.60013				53.8717		42.8516		4.02362						50.0095		22.9421				4.18538										1.17387		40.5264
	7.03387		30.0803				47.5943		20.1391		4.35164						20.8247		10.3265				2.24649										3.32355		41.6693
	31.8813		57.9444				59.5306		20.6388		3.80257						15.66		43.0442				2.40705										3.86353		15.1771
	27.5538		15.9821				75.1506		27.9624		4.52074						129.485		34.9442				2.12443										3.56949		7.62041
	15.8435		13.9938				82.1518		58.2706		7.6381						16.9411		46.7798				3.2842										1.53674		7.39996
	34.9715		13.915				55.0664		46.7554		6.05545						52.115		83.0833				2.91184										2.86865		7.54636
	25.5622		54.2559				50.4486		32.2335		5.43419						21.253		17.8817				1.65307										1.49138		22.4278
	3.88577		30.3296				80.1641		84.0808		3.18437						4.10609		4.70203				3.62558										2.18972		35.8471
	19.8054		35.5386				103.005		21.3447		3.79415						11.9845		51.0653				1.2173										1.90707		5.80623
	26.5528		81.4407				116.502		30.9787		8.02676						20.6319		32.9249				5.44411										1.15809		23.8458
	31.8043		53.5651				63.784		58.0403		3.46678						70.3144		9.98885				6.32326										1.26495		71.0946
	69.2123		31.9206				45.8572		15.2977		5.33494						7.05203		54.9637				2.41096										2.60702		29.0271
	34.2907		13.2767				82.3252		80.3488		5.54356						59.1011		57.0502				7.29539										2.26015		8.25772
	33.9679		28.2419				182.56		141.434		7.55206						23.6895		71.4119				3.28934										2.52217		57.7896
	28.8755		44.8242				59.0487		59.3534		5.92691						18.4568		70.8094				1.66854										2.14653		64.7512
	77.2868		9.10606				41.8115		39.4851		4.64141						11.4784		30.6481				4.24794										2.19926		43.3987
	49.1331		22.2879				128.869		32.1976		5.53264						18.2313		29.9194				2.71906										2.65906		88.3274
	60.0607		17.8815				48.5837		27.2926		8.22021						34.3827		21.9778				2.42096										1.92752		25.1634
	50.1394		14.0215				63.9864		36.1865		4.35015						47.5168		36.1068				6.09599										4.3315		19.2009
	125.872		77.9132				17.723		39.4824		3.83696						10.4867		14.0146				7.78916										2.49293		23.6863
	51.1106		7.93637				75.5422		14.833		6.70241						37.2912		41.0491				2.24215										3.61805		47.1816
	31.3432		3.78916				40.9994		23.7014		6.02981						4.04868		27.5316				2.41781										3.17929		11.5005
	69.8628		92.9744				47.3498		35.6307		6.03947						11.3587		52.2298				5.02889										2.31785		24.5357
	34.4486		76.6318				64.9131		40.2629		5.51086						29.7179		29.4369				5.89901										3.47682		23.609
	38.7838		11.5673				103.824		38.6509		4.87777						8.27702		46.6414				3.31186										2.12541		19.458
	91.8293		28.444				16.2512		19.8646		12.972						200.947		34.052				8.02121										9.37551		90.3422
	91.5359		23.365				59.0732		88.5454		3.27547						2.87986		24.7527				3.39698										2.28801		13.6721
	68.3264		22.9232				29.0778		33.7422		2.75929						28.7948		76.3104				4.89504										2.49258		25.6251
	22.71		19.9474				59.9361		13.7208		5.22318						31.6768		28				3.02123										2.42571		52.9859
	12.3072		9.42509				53.6814		40.7549		10.8186						38.9232		31.6608				3.91394										3.67281		39.0281
	34.8399		40.2695				28.4067		20.9482		4.38234						31.8082		28.267				3.33675										2.39943		46.8548
	104.303		8.99629				40.0787		19.4888		4.27922						17.78		32.5156				16.62										4.70217		23.0927
	46.857		19.3189				130.991		14.0563		5.51436						50.5287		72.9458				3.20955										1.99367		52.1844
			43.3336				88.2394		15.788		10.4961						17.694		68.2446				5.44566										6.50416		32.2133
			22.9041				31.7847		27.8668		5.44042						84.139		46.2417				2.97686										2.29728		9.65263
			58.8119				95.9936		26.4294		4.60954						32.0421		43.8207				12.7272										3.76997		36.7549
			16.2025				41.604		33.8739		6.17667						22.0547		36.6049				5.00657										1.70299		13.228
			7.31111				115.951		38.525		7.15123						47.8965		15.9181				2.97613										2.57827		74.8167
			48.993				32.6424		34.8572		6.60285						9.91266		35.4367				7.86511										2.34659		40.5226
			31.0687				96.8291		32.7348		2.41112						59.3216		103.763				2.82325										1.7547		29.0022
			59.4996				77.1963		69.6384		6.24848						23.9686		26.9719				1.7018										2.48353		11.7032
			37.9581				39.3284		32.7773		3.57524						10.7952		47.32				2.28491										1.00697		5.04423
			8.69449				60.0727		29.1027		6.50003						11.8951		32.9587				2.58987										1.54463		13.5359
			7.82176				124.494		28.0973		5.28326						18.453		34.2721				2.86315										7.57755		19.2488
			19.9092				69.1427		45.7878		2.12893						37.7278		23.4205				3.05585										2.85523		4.96227
			26.9829				38.3161		33.8883		4.94431						9.07188		51.2737				4.59479										7.50294		9.0889
			33.9584				74.2954		10.021		5.34869						4.61466		36.7698				3.40409										2.16644		6.78717
			7.4538				62.68		29.1291		10.3283						10.6945		55.6535				2.46364										3.5951		16.0859
			12.3988				22.8762		35.8304		5.21615						31.8432		43.5154				3.66613										2.36002		14.9324
			15.4844				33.8813		38.1002		4.94432						18.462		103.668				2.88912										1.15345		7.22582
			15.2879				42.3367		16.2367		5.37204						8.11982		41.0915				6.14349										1.87908		35.4269
			59.5141				47.0483		78.8657		3.73472						36.032		49.5618				5.87397										1.6812		15.9404
			29.1372				32.1972		41.8381		4.53737						28.108		23.3516				1.10357										2.1595		53.4651
			92.094				39.2282		71.4469		2.81738						3.15799		56.6213				3.36741										1.7203		31.0417
			7.65192				43.1139		35.3134		9.74225						36.2943		111.793				7.07289										1.05399		55.968
			43.697				23.9017		14.3935		3.39128						6.11356		22.0043				3.14085										1.22062		41.1143
			53.9888				43.9897		19.791		11.7733						17.3442		22.2856				3.52082										4.62977		14.7716
			42.0493				68.8473		10.492		10.0277						56.8803		57.0943				2.58258										2.76598		29.9179
			57.6983				113.749		35.8427		8.7551						7.83563		36.3008				4.2299										1.50164		21.4649
			23.1712				39.8535		55.9868		3.94349						30.0435		47.8503				10.0213										1.50522		4.90522
			39.9186				43.0937		33.2854		7.40401						17.9567		45.0356				5.29572										1.71691		24.9003
			19.9498				71.0983		56.8987		3.17059						6.951		56.2409				7.33707										1.53428		51.2168
			20.5048				27.1507		18.868		7.20566						9.93077		32.2746				3.42492										9.30559		27.2195
			17.469				106.442		23.8972		2.91825						17.2423		13.955				13.3425										1.55565		2.22886
			16.027				32.9136		56.8167		20.8273						23.9156		75.5804				3.48746										5.55547		39.0405
			29.1196				58.7869		58.7397		4.11547						35.8344		18.6973				3.8958										1.91486		17.2051
			39.9785				51.4292		83.4962		4.17018						7.81634		49.5202				2.13188										1.5958		9.47142
			22.6277				42.9834		19.3325		5.59298						9.53625		35.7043				3.18856										1.57262		10.8695
			34.0424				112.759		20.3112		3.32637						5.26489		54.0067				1.25447										1.49965		8.84178
			47.5714				74.1129		30.1381		4.58481						25.3687		29.8838				2.78514										4.15263		68.813
			37.7103				47.4193		18.6428		4.8157						6.93413		71.7564				3.99415										3.40014		5.8234
			37.4197				35.8363		50.5095		4.4507						20.0941		54.1856				3.66807										3.3905		27.2725
			10.5688				22.5681		28.2817		4.01365						34.3188		15.4192				4.15734										3.82545		13.1014
			11.6273				83.18		20.9747		4.96129						26.0512		53.3057				3.27085										2.16961		15.466
			21.0368				52.6903		38.3216		5.54933						10.5127		34.4836				3.8581										2.48479		36.8399
			14.9085				45.1854		15.8647		6.49537						4.42309		39.7469				2.47521										0.934261		13.4627
			14.9368				63.4732		25.4397		1.7367						27.6847		26.0658				8.91837										1.23005		17.912
			34.9958				38.6602		47.4117		7.31651						31.0733		67.6469				3.91018										2.11924		16.6329
			6.55556				61.2497		53.8027		95.9369						22.851		24.0401				1.97009										5.96362		20.3887
			14.7065				94.3406		43.3072		3.23703						21.0231		73.6751				0.373156										1.02612		18.8728
			41.5138				59.2596		35.7085		4.08518						22.3399		76.2162				2.49238										2.03099		15.9543
			7.08065				34.7494		58.1866		6.2336						13.2811		24.4369				9.024										4.59383		36.2477
			10.9575				72.66		19.8507		3.95866						23.2675		78.7177				2.6642										1.90161		29.0498
			8.49753				55.6334		13.2837		2.19323						26.7915		60.9033				2.40802										1.19293		13.9784
			11.9212				30.1363		19.2664		3.61851						18.9107		43.5711				3.5291										2.0825		59.0233
			11.3812				36.8185		75.6675		10.5065						19.9584		47.089				4.13126										1.10042		9.20991
			18.9362				35.3073		15.631		7.00511						29.7053		25.2283				4.23241										3.4952		35.811
			10.5583				53.6086		38.9522		41.848						78.0054		79.5301				4.29642										2.35667		31.3886
			24.4995				86.0844		26.1645		2.48894						9.58595		11.5819				1.2501										1.87693		30.0538
			26.2255				56.0674		40.4105		6.02763						19.6607		69.4336				5.17744										8.74648		4.47011
			73.1733				75.4064		11.0724		17.6941						15.036		22.3251				6.23004										0.783945		8.04572
			13.8565				70.9489		23.9045		5.71666						37.1375		48.1021				1.79733										1.66293		59.1053
			26.2116				60.703		58.9575		7.09581						20.3761		38.0819				12.3709										2.51238		46.2862
			21.7856				26.6598		55.5522		4.70631						8.68824		51.0703				4.22345										3.42061		30.7589
			38.9705				30.9767		36.61		5.15746						4.53325		26.2621				3.73967										2.42142		28.2892
			20.4178				53.4151		44.7855		5.40435						16.3906		29.7163				10.1125										2.84766		54.8261
			33.6465				46.8109		68.3698		16.5824						4.13905		26.7429				6.43173										0.595285		19.2914
			18.1432						26.101		2.80188						17.0957		25.5131				2.36577										1.53909		10.8444
			12.8389						55.647		20.9966						18.1979		55.5733				5.60125										1.90685		15.5042
			46.6766						15.8517		2.23185						45.3591		84.2969				10.8001										0.861372		21.4529
			96.5446						55.3027		2.75482						9.46713		22.5288				1.4731										2.67365		80.8914
			26.5907						145.893		1.14002						31.6046		70.3584				8.05365										2.43973		23.2235
			35.3899						71.4364		6.45947						14.5914		39.5603				4.41251										1.48678		25.7346
			5.0142						10.8055		4.0629						19.4118		42.9267				1.46902										1.21747		11.7346
			58.3802						30.7222		18.4914						28.6166		39.3638				2.60529										9.33436		31.7689
			10.3674						47.6458		2.15486						5.14958		30.6881				4.07114										1.1115		19.0821
			8.62259						22.8809		4.13559						13.0802		46.3819				3.80823										1.53886		31.7823
			14.0097						49.4447		2.44009						25.214		35.4257				3.78542										2.50495		30.4175
			11.7234						65.1682		4.46474						51.7356		27.2128				3.64108										4.6789		7.41219
			28.9051						31.5609		3.93715						19.9163		28.6065				4.57752										3.19858		34.9504
			40.5361						13.7349		5.75236						29.0677		48.0124				4.4041										3.95393		24.4928
			85.6323						26.8312		2.61534						69.6184		17.1747				2.11514										7.52328		22.4262
			24.06						52.5042		5.72232						20.9556		49.9019				1.76644										2.86892		10.1794
			29.5401						48.7375		4.93469						65.4195		13.2714				2.32838										3.2749		25.8225
			33.5936						47.162		9.42541						8.44666		14.074				1.69744										3.68851		20.7318
			13.3753						18.6873		5.44752						13.8861		67.6266				11.9843										3.12655		21.1131
			13.1864						59.647		3.19563						35.0735		39.4685				1.12066										3.01442		8.88329
			34.596						38.5256		8.01259						6.32729		32.1813														3.16147		6.24154
			10.705						48.1763		4.8149						16.1893		24.2834														3.50455		16.0304
			12.8452								8.29833						60.1308		28.5224														3.03798		25.3784
			38.5962								3.47294						19.0185		31.8457														1.25193		3.58753
			28.3947								5.48595						18.6045																		70.8206
			55.4589								12.442						10.9196																		36.594
			8.50724								4.9868						13.9677																		25.5921
			6.83633								4.53971						12.7578																		59.7211
			44.0666								82.2283						19.7647																		33.7418
			20.7658								3.73461						3.62349																		17.4671
			9.58646								3.55229						7.29924																		37.6705
			15.7558								6.01975						30.8262																		19.9248
			19.0914								4.76089						4.47125																		17.3059
			21.12								2.74233						7.65393																		58.1962
			8.6319								7.59359						64.4651																		65.5141
			23.4181								52.7534						16.5436																		29.067
			18.3534								2.93694						8.47406																		12.8985
			31.9158								3.15437						8.27884																		37.6368
			11.6921								4.37404						19.6024																		18.6823
			37.1497								6.68319						19.5392																		20.3296
			74.7379								3.49654						15.9582																		2.63521
			41.9111								7.5334						5.18735																		5.57207
			35.9105								7.05335						12.4098																		6.24797
			43.5237								3.04469						27.8801																		23.9974
			34.0836								4.82194						69.1459																		37.8553
			12.7964								6.36158						17.0507																		6.22952
			26.2366								4.36393						9.22499																		58.4006
			8.64668								12.9206						28.3548																		2.53637
			17.2027								4.25568						14.479																		14.7781
			13.3665								3.08152						30.7102																		2.94271
			4.30184								12.0234						5.53873																		10.8927
			13.0609								5.0555						17.9937																		83.9564
			51.6252								14.8724						29.698																		23.8625
			6.29008								11.6477						5.98977																		50.3942
			14.3861								7.98773						23.293																		22.9437
			8.12562								5.15476																								38.0985
			23.9557								4.08747																								18.2704
			16.5386								4.95568																								32.667
			37.5416								4.93577																								30.0636
			15.7402								10.9693																								2.55356
			118.092																																36.0469
			8.65547																																6.05906
			12.6964																																43.943
			76.6437																																45.0424
			24.2977																																29.7253
			15.2162																																9.65571
			21.3809																																13.8858
			44.2559																																56.2859
			21.6881																																33.3597
			7.80276																																3.36353
			85.3017																																5.35601
			9.21682																																44.7668
			7.35115																																66.7127
			8.5126
			9.3311
			50.5146
			56.4184
			26.4306
			100.955
			82.4294
			28.2059
			23.2018
			5.969
			71.7131
			36.3012
			23.8522
			37.7157
			3.78042
			10.8983
			38.4689
			28.4773
			20.9033
			11.4792
			13.1474
			35.11
			43.4654
			16.5893
			3.35748
			14.6649
			7.2365
			11.4602
			14.2018
			41.3297
			14.0506
			120.343
			20.5972
			15.0651
			81.3151
			16.1591
			24.9124
			23.7027
			28.9109
			42.6378
			36.2614
			9.13751
			58.1098
			57.1282
			9.45922
			63.9686
			144.859
			9.42943
			13.9869
			11.1906
			4.27479
			4.17123
			47.6373
			17.1886
			5.41616
			19.145
			69.9294
			48.4441
			3.34285
			51.5616
			27.6443
			26.854
			78.6345
			8.69346
			8.90393
			12.3768
			39.7212
			39.4512
			22.1773
			79.8078
			24.7349
			45.183
			21.2566
			14.0446
			37.612
			18.2433
			12.2581
			13.0028
			11.6566
			33.7358
			38.1685
			7.31574
			24.0271
			11.9731
			140.997
			13.397
			13.1265
			39.2275
			19.0912
			23.5499
			39.3576
			40.7066
			26.8838
			4.53434
			11.1465
			26.2342
			34.5716
			50.95
			21.0841
			44.5161
			4.56024
			7.81566
			6.7059
			3.86369
			7.56521
			6.92825
			50.3562
			27.3135
			8.77803
			19.393
			28.1159
			46.2286
			45.2112
			26.6353
			82.3652
			28.9878
			9.81555
			12.0053
			155.421
			10.8623
			59.1009
			61.0942
			45.1328
			21.3616
			26.6982
			4.25679
			29.3529
			10.5649
			19.771
			79.9165
			46.9688
			12.0245
			11.5834
			26.3454
			7.8075
			49.2134
			17.4359
			57.8452
			9.81511
			32.6987
			7.02694
			156.046
			61.3199
			30.3725
			66.2254
			38.9089
			8.07175
			73.8197
			16.4277
			14.3751
			137.097
			12.9657
			4.66584
			16.3682
			39.1562
			37.0705
			48.1375
			91.6953
			17.1301
			7.5218
			24.3715
			12.7682
			279.169
			10.3067
			54.7433
			44.4607
			12.5962
			30.8864
			48.5575
			5.80982
			31.7537
			11.8614
			30.8892
			7.65862
			38.1944
			20.4569
			50.314
			98.5879
			63.663
			66.7499
			21.9155
			68.3265
			23.8917
			21.5507
			32.9061
			10.3313
			49.9337
			209.624
			27.1617
			40.378
			39.4528
			6.79828
			9.02694
			9.8951
			31.6065
			24.6782
			102.897
			21.7914
			64.9961
			46.3818
			62.4239
			21.5382
			43.0219
			42.9008
			63.0498
			4.09162
			73.4984
			17.1357
			57.4559
			15.9135
			17.5856
			55.4355
			81.5393
			16.9139
			55.02
			20.2243
			24.8741
			23.5433
			15.273
			13.5246
			15.3679
			108.254
			25.1128
			137.893
			29.5402
			22.6808
			17.7943
			46.0576
			16.1355
			27.4815
			9.98124
			44.6965
			7.12163
			9.09376
			16.3521
			36.1188
			5.68568
			5.38303
			53.9002
			31.8373
			19.7898
			31.6749
			6.25659
			72.6811
			56.6242
			15.7489
			21.5427
			27.5351
			76.0652
			30.1435
			21.9001
			25.6431
			13.7598
			32.2689
			59.4419
			19.7124
			7.43408
			66.637
			29.1501
			14.1897
			23.6394
			114.005
			10.481
			12.3169
			29.2849
			19.0401
			28.4484
			56.6372
			3.13628
			6.34291
			71.0283
			28.1263
			13.7806
			10.7342
			11.8174
			40.5097
			22.1476
			18.1395
			54.105
			10.0234
			9.36916
			26.4254
			26.5222
			62.665
			13.3256
			10.6646
			3.61827
			39.1253
			9.95121
			13.686
			19.6139
			22.5956
			42.3463
			62.645
			17.2926
			33.5605
			29.4629
			7.64529
			35.4605
			74.2591
			116.001
			72.8398
			30.5234
			56.0287
			29.6717
			212.154
			51.8735
			71.1326
			27.4439
			52.4292
			4.39915
			4.56037
			34.7394
			9.55121
			44.1599
			26.7027
			26.4809
			10.5453
			22.4028
			100.706
			20.5248
			3.57255
			40.5257
			4.97373
			40.5774
			35.2099
			13.1315
			11.1059
			19.8742
			52.1552
			3.86877
			16.8987
			28.1766
			37.7802
			109.786
			16.471
			62.79
			71.759
			30.4989
			19.1945
			18.5383
			18.6031
			13.6596
			9.44363
			16.0573
			120.735
			76.1301
			14.9384
			30.5478
			53.3842
			5.93026
			37.0699
			22.3098
			22.8595
			96.7098
			41.1054
			82.9976
			10.9545
			5.71994
			14.7887
			9.53459
			9.0936
			23.7501
			4.11336
			59.6059
			33.0812
			13.0599
			14.3248
			9.82109
			4.53855
			78.3699
			35.7061
			6.20656
			51.3429
			23.787
			8.229
			9.43367
			9.86664
			93.8596
			22.6196
			13.9288
			60.6625
			26.5025
			59.2254
			88.7224
			9.47943
			77.5082
			16.5845
			109.131
			15.9359
			113.078
			52.335
			4.44367
			12.7657
			18.7333
			47.6533
			94.877
			25.4827
			10.5217
			13.769
			63.544
			64.4803
			39.2472
			38.0162
			6.64591
			6.12559
			13.6254
			13.0012
			139.499
			132.226
			62.8795
			55.3499
			41.8904
			49.0145
			55.8361
			5.20104
			61.8513
			68.2669
			7.8514
			22.5713
			46.5854
			82.9923
			8.89383
			7.55723
			49.946
			72.6505
			42.1522
			7.30225
			11.5228
			24.2289
			69.2396
			28.839
			25.9698
			11.6172
			5.72366
			18.0385
			40.4078
			8.64783
			33.9298
			15.2467
			57.8782
			24.1408
			17.7964
			76.0623
			7.78992
			2.99952
			31.2703
			71.8663
			33.2688
			9.73449
			11.5053
			46.8489
			30.9719
			6.42458
			18.4866
			74.6862
			40.0606
			64.2183
			48.26
			9.91778
			6.30984
			12.5138
			55.4557
			6.13184
			14.9814
			3.615
			279.047
			13.4434
			51.4623
			10.4733
			21.4868
			37.2097
			19.4884
			50.1352
			40.5288
			32.0261
			11.9398
			81.0785
			39.6042
			11.3186
			27.4017
			37.3306
			16.3905
			2.11716
			3.03493
			49.8568
			30.0922
			16.0896
			28.6096
			7.04975
			3.76692
			31.2725
			10.6303
			21.9392
			46.8491
			62.3442
			36.5291
			20.0172
			11.0792
			42.0572
			174.198
			49.0851
			22.3046
			32.5713
			28.4683
			31.5139
			24.1008
			13.8168
			8.4709
			16.3487
			9.46773
			75.7227
			59.9286
			6.8266
			20.9838
			26.8668
			43.4172
			5.52918
			37.3504
			28.5538
			123.518
			58.3793
			13.9803
			15.0203
			15.4311
			8.24507
			11.0685
			61.281
			7.50886
			27.8629
			33.4987
			16.6247
			31.7165
			20.8951
			19.5097
			9.69003
			27.1747
			8.16099
			6.22912
			11.89
			18.4976
			51.1508
			52.433
			33.3804
			30.2766
			4.81944
			51.3651
			32.0663
			16.0674
			26.1463
			16.4756

## Sheet: Sheet2
	BLCA		BRCA		CESC		COAD		HNSC		KIRC		KIRP		LIHC		LUAD		LUSC		PAAD		PRAD		READ		SARC		SKCM		STAD		THCA		UCEC
	Bladder Urothelial Carcinoma		Breast invasive carcinoma		Cervical squamous cell carcinoma and endocervical adenocarcinoma		Colon adenocarcinoma		Head and Neck squamous cell carcinoma		Kidney renal clear cell carcinoma		Kidney renal papillary cell carcinoma		Liver hepatocellular carcinoma		Lung adenocarcinoma		Lung squamous cell carcinoma		Pancreatic adenocarcinoma		Prostate adenocarcinoma		Rectum adenocarcinoma		Sarcoma		Skin Cutaneous Melanoma		Stomach adenocarcinoma		Thyroid carcinoma		Uterine Corpus Endometrial Carcinoma
	Tumor	Normal	T	N	T	N	T	N	T	N	T	N	T	N	T	N	T	N	T	N	T	N	T	N	T	N	T	N	T	N	T	N	T	N	T	N
编号	ENSG_IDs	ENSG_IDs	ENSG_IDs	ENSG_IDs	ENSG_IDs	ENSG_IDs	ENSG_IDs	ENSG_IDs	ENSG_IDs	ENSG_IDs	ENSG_IDs	ENSG_IDs	ENSG_IDs	ENSG_IDs	ENSG_IDs	ENSG_IDs	ENSG_IDs	ENSG_IDs	ENSG_IDs	ENSG_IDs	ENSG_IDs	ENSG_IDs	ENSG_IDs	ENSG_IDs	ENSG_IDs	ENSG_IDs	ENSG_IDs	ENSG_IDs	ENSG_IDs	ENSG_IDs	ENSG_IDs	ENSG_IDs	ENSG_IDs	ENSG_IDs	ENSG_IDs	ENSG_IDs
	TCGA-FD-A3SR-01	TCGA-BT-A2LB-11	TCGA-E2-A1BC-01	TCGA-BH-A0AZ-11	TCGA-HG-A2PA-01	TCGA-FU-A3EO-11	TCGA-F4-6703-01	TCGA-A6-2671-11	TCGA-CN-4725-01	TCGA-HD-8635-11	TCGA-BP-4971-01	TCGA-B0-5701-11	TCGA-2Z-A9JM-01	TCGA-BQ-7059-11	TCGA-2Y-A9GW-01	TCGA-DD-A3A8-11	TCGA-55-8206-01	TCGA-55-6986-11	TCGA-NC-A5HJ-01	TCGA-22-4593-11	TCGA-2L-AAQJ-01	TCGA-H6-8124-11	TCGA-XA-A8JR-01	TCGA-HC-7819-11	TCGA-DY-A0XA-01	TCGA-AF-2691-11	TCGA-UE-A6QU-01	TCGA-FX-A2QS-11	TCGA-EB-A42Z-01	TCGA-GN-A4U8-11	TCGA-B7-5818-01	TCGA-HU-A4GP-11	TCGA-CE-A3ME-01	TCGA-EL-A3MY-11	TCGA-PG-A914-01	TCGA-AX-A0J0-11
	TCGA-ZF-A9R3-01	TCGA-CU-A0YN-11	TCGA-AC-A8OR-01	TCGA-BH-A0DT-11	TCGA-C5-A0TN-01	TCGA-MY-A5BF-11	TCGA-A6-6650-01	TCGA-AA-3511-11	TCGA-BA-6870-01	TCGA-CV-7250-11	TCGA-AS-3778-01	TCGA-CJ-5680-11	TCGA-AL-3468-01	TCGA-BQ-5879-11	TCGA-EP-A3JL-01	TCGA-DD-A11D-11	TCGA-50-5936-01	TCGA-44-2661-11	TCGA-77-A5G6-01	TCGA-77-8008-11	TCGA-IB-AAUQ-01	TCGA-YB-A89D-11	TCGA-KK-A59Y-01	TCGA-EJ-7784-11	TCGA-EF-5830-01	TCGA-AF-2692-11	TCGA-IS-A3K8-01	TCGA-K1-A3PO-11	TCGA-BF-A1Q0-01		TCGA-CG-5732-01	TCGA-IN-8663-11	TCGA-EM-A22P-01	TCGA-EL-A3N3-11	TCGA-EY-A547-01	TCGA-BG-A2AD-11
	TCGA-ZF-AA51-01	TCGA-K4-A5RI-11	TCGA-AO-A0JJ-01	TCGA-BH-A18K-11	TCGA-C5-A7CJ-01	TCGA-HM-A3JJ-11	TCGA-G4-6299-01	TCGA-AA-3662-11	TCGA-CQ-A4CA-01	TCGA-CV-6943-11	TCGA-BP-4977-01	TCGA-B0-5699-11	TCGA-J7-A8I2-01	TCGA-BQ-5877-11	TCGA-DD-AACZ-01	TCGA-DD-A1EC-11	TCGA-55-A4DF-01	TCGA-91-6849-11	TCGA-51-4079-01	TCGA-43-6143-11	TCGA-PZ-A5RE-01	TCGA-H6-A45N-11	TCGA-EJ-5501-01	TCGA-G9-6356-11	TCGA-AG-A008-01	TCGA-AF-3400-11	TCGA-HB-A43Z-01		TCGA-EB-A42Y-01		TCGA-BR-6565-01	TCGA-CG-5722-11	TCGA-DE-A69J-01	TCGA-EL-A3H1-11	TCGA-D1-A160-01	TCGA-DI-A2QY-11
	TCGA-XF-AAN7-01	TCGA-K4-A3WV-11	TCGA-E2-A14N-01	TCGA-BH-A1FR-11	TCGA-EK-A3GJ-01		TCGA-T9-A92H-01	TCGA-A6-2680-11	TCGA-CQ-A4CE-01	TCGA-CV-7438-11	TCGA-B0-5711-01	TCGA-CW-5589-11	TCGA-5P-A9KH-01	TCGA-P4-A5ED-11	TCGA-G3-AAV6-01	TCGA-DD-A3A6-11	TCGA-55-7816-01	TCGA-49-6743-11	TCGA-66-2756-01	TCGA-56-8623-11	TCGA-IB-A5SO-01	TCGA-HV-A5A3-11	TCGA-ZG-A9LZ-01	TCGA-HC-8262-11	TCGA-DC-6157-01	TCGA-AG-3731-11	TCGA-HB-A3L4-01		TCGA-BF-A1PU-01		TCGA-CG-4460-01	TCGA-BR-6453-11	TCGA-FY-A3I5-01	TCGA-BJ-A28W-11	TCGA-E6-A1LZ-01	TCGA-AX-A2HD-11
	TCGA-CF-A5U8-01	TCGA-BT-A2LA-11	TCGA-GM-A4E0-01	TCGA-BH-A209-11	TCGA-DG-A2KK-01		TCGA-D5-5537-01	TCGA-AA-3527-11	TCGA-CV-5436-01	TCGA-CV-7177-11	TCGA-BP-5177-01	TCGA-CW-6087-11	TCGA-BQ-5885-01	TCGA-BQ-5891-11	TCGA-DD-AACQ-01	TCGA-DD-A1EG-11	TCGA-MP-A4TI-01	TCGA-91-6836-11	TCGA-60-2719-01	TCGA-43-5670-11	TCGA-XD-AAUI-01		TCGA-EJ-7785-01	TCGA-EJ-7785-11	TCGA-F5-6464-01	TCGA-AF-5654-11	TCGA-MB-A8JL-01		TCGA-ER-A196-01		TCGA-CG-4444-01	TCGA-CG-5728-11	TCGA-E8-A242-01	TCGA-EM-A1YC-11	TCGA-BK-A13C-01	TCGA-AX-A1CK-11
	TCGA-XF-AAML-01	TCGA-BT-A20R-11	TCGA-A7-A5ZX-01	TCGA-AC-A23H-11	TCGA-VS-A9V3-01		TCGA-DM-A0XD-01	TCGA-A6-2683-11	TCGA-CV-A463-01	TCGA-WA-A7GZ-11	TCGA-EU-5904-01	TCGA-CZ-4865-11	TCGA-P4-AAVM-01	TCGA-GL-6846-11	TCGA-DD-A1EF-01	TCGA-BC-A216-11	TCGA-53-7624-01	TCGA-55-6983-11	TCGA-60-2711-01	TCGA-56-7823-11	TCGA-FB-AAPU-01		TCGA-XJ-A9DQ-01	TCGA-G9-6333-11	TCGA-AG-A00H-01	TCGA-AF-2689-11	TCGA-K1-A6RU-01		TCGA-FR-A726-01		TCGA-VQ-A8PD-01	TCGA-BR-6457-11	TCGA-DE-A4MD-01	TCGA-EL-A3T0-11	TCGA-D1-A16V-01	TCGA-FL-A1YQ-11
	TCGA-FD-A3B8-01	TCGA-K4-A54R-11	TCGA-BH-A1EO-01	TCGA-GI-A2C8-11	TCGA-ZJ-AAXJ-01		TCGA-AA-3844-01	TCGA-A6-2685-11	TCGA-CR-7367-01	TCGA-CV-6959-11	TCGA-A3-3387-01	TCGA-CJ-5677-11	TCGA-A4-8311-01	TCGA-GL-A9DE-11	TCGA-ED-A82E-01	TCGA-BC-A10Q-11	TCGA-38-7271-01	TCGA-55-6984-11	TCGA-43-6771-01	TCGA-34-8454-11	TCGA-HV-AA8V-01		TCGA-VN-A88Q-01	TCGA-EJ-7327-11	TCGA-F5-6813-01	TCGA-AG-3732-11	TCGA-DX-A3U6-01		TCGA-EB-A97M-01		TCGA-F1-6177-01	TCGA-FP-7829-11	TCGA-L6-A4ET-01	TCGA-EL-A3ZG-11	TCGA-D1-A102-01	TCGA-AJ-A3NC-11
	TCGA-FD-A3NA-01	TCGA-GD-A3OQ-11	TCGA-A7-A0CH-01	TCGA-E2-A1IG-11	TCGA-C5-A2LS-01		TCGA-AA-A01G-01	TCGA-AA-3517-11	TCGA-BA-A6DL-01	TCGA-H7-A6C5-11	TCGA-A3-3378-01	TCGA-CZ-5451-11	TCGA-UZ-A9PU-01	TCGA-BQ-7046-11	TCGA-CC-5264-01	TCGA-DD-A1EE-11	TCGA-75-7027-01	TCGA-44-6146-11	TCGA-98-A539-01	TCGA-56-7579-11	TCGA-3A-A9IN-01		TCGA-J9-A52C-01	TCGA-G9-6496-11	TCGA-CI-6621-01	TCGA-AG-3742-11	TCGA-3B-A9HT-01		TCGA-ER-A2NF-01		TCGA-IN-A7NR-01	TCGA-CG-5730-11	TCGA-BJ-A18Y-01	TCGA-EL-A3GZ-11	TCGA-BG-A3PP-01	TCGA-AJ-A2QL-11
	TCGA-FD-A3B3-01	TCGA-GD-A2C5-11	TCGA-A8-A06X-01	TCGA-BH-A1FB-11	TCGA-C5-A1MJ-01		TCGA-NH-A5IV-01	TCGA-AA-3655-11	TCGA-BA-4077-01	TCGA-CV-7238-11	TCGA-B0-4713-01	TCGA-B8-5549-11	TCGA-UN-AAZ9-01	TCGA-BQ-7051-11	TCGA-DD-AADF-01	TCGA-G3-A3CH-11	TCGA-44-2668-01	TCGA-44-5645-11	TCGA-22-5477-01	TCGA-22-4609-11	TCGA-HV-A7OL-01		TCGA-EJ-A7NN-01	TCGA-EJ-7315-11	TCGA-EI-6510-01	TCGA-AH-6643-11	TCGA-HS-A5N9-01		TCGA-EB-A5SE-01		TCGA-BR-6709-01	TCGA-IP-7968-11	TCGA-EL-A3ZH-01	TCGA-EM-A1CU-11	TCGA-E6-A2P9-01	TCGA-AJ-A3NH-11
	TCGA-ZF-AA5P-01	TCGA-GC-A6I3-11	TCGA-AC-A3HN-01	TCGA-E9-A1R7-11	TCGA-IR-A3LL-01		TCGA-AA-3972-01	TCGA-AA-3534-11	TCGA-P3-A6SX-01	TCGA-CV-7423-11	TCGA-B4-5836-01	TCGA-CJ-5678-11	TCGA-5P-A9JV-01	TCGA-BQ-7044-11	TCGA-G3-AAV0-01	TCGA-BC-A10X-11	TCGA-55-A4DG-01	TCGA-91-6829-11	TCGA-37-4132-01	TCGA-22-5482-11	TCGA-HZ-8002-01		TCGA-G9-6336-01	TCGA-G9-6348-11	TCGA-AG-4005-01	TCGA-AG-3725-11	TCGA-KD-A5QT-01		TCGA-EB-A6R0-01		TCGA-D7-A6EX-01	TCGA-BR-6454-11	TCGA-IM-A3EB-01	TCGA-EL-A3ZO-11	TCGA-B5-A1MS-01	TCGA-BK-A13C-11
	TCGA-GC-A3RD-01	TCGA-BT-A20W-11	TCGA-A8-A09R-01	TCGA-A7-A0D9-11	TCGA-Q1-A73P-01		TCGA-AA-3989-01	TCGA-AA-3697-11	TCGA-MT-A7BN-01	TCGA-CV-6938-11	TCGA-B0-4821-01	TCGA-CZ-5465-11	TCGA-UZ-A9PQ-01	TCGA-DZ-6132-11	TCGA-MI-A75G-01	TCGA-BC-A10T-11	TCGA-55-6975-01	TCGA-49-6744-11	TCGA-85-8052-01	TCGA-51-4081-11	TCGA-S4-A8RP-01		TCGA-KK-A6E5-01	TCGA-EJ-7317-11	TCGA-AG-3882-01		TCGA-DX-A48L-01		TCGA-WE-A8K4-01		TCGA-BR-7901-01	TCGA-HU-A4HB-11	TCGA-DJ-A3V8-01	TCGA-EL-A3ZP-11	TCGA-A5-A2K7-01	TCGA-FL-A3WE-11
	TCGA-ZF-AA4V-01	TCGA-CU-A0YR-11	TCGA-A2-A3KD-01	TCGA-E9-A1N5-11	TCGA-EK-A2RB-01		TCGA-CK-4948-01	TCGA-A6-5665-11	TCGA-CV-7255-01	TCGA-CV-7183-11	TCGA-B8-4153-01	TCGA-CJ-6030-11	TCGA-MH-A856-01	TCGA-GL-A59R-11	TCGA-KR-A7K2-01	TCGA-FV-A3I1-11	TCGA-05-5429-01	TCGA-55-6981-11	TCGA-66-2788-01	TCGA-56-7582-11	TCGA-HZ-7923-01		TCGA-EJ-5508-01	TCGA-G9-6351-11	TCGA-DC-6156-01		TCGA-HB-A3YV-01		TCGA-EB-A3XE-01		TCGA-IN-7808-01	TCGA-BR-7703-11	TCGA-EL-A3H7-01	TCGA-H2-A2K9-11	TCGA-A5-A0VQ-01	TCGA-FL-A1YG-11
	TCGA-XF-A8HE-01	TCGA-GD-A3OP-11	TCGA-LD-A9QF-01	TCGA-BH-A0B5-11	TCGA-LP-A4AW-01		TCGA-AA-3821-01	TCGA-AA-3522-11	TCGA-CR-6484-01	TCGA-CV-7434-11	TCGA-CJ-6030-01	TCGA-CZ-5985-11	TCGA-GL-A4EM-01	TCGA-BQ-5884-11	TCGA-T1-A6J8-01	TCGA-DD-A1EI-11	TCGA-44-A47A-01	TCGA-50-5932-11	TCGA-77-A5GH-01	TCGA-22-5489-11	TCGA-HZ-7924-01		TCGA-SU-A7E7-01	TCGA-EJ-7793-11	TCGA-AG-3586-01		TCGA-RN-AAAQ-01		TCGA-EB-A6QZ-01		TCGA-BR-8682-01	TCGA-CG-5733-11	TCGA-BJ-A190-01	TCGA-BJ-A3PU-11	TCGA-BG-A0MH-01	TCGA-E6-A1M0-11
	TCGA-E5-A2PC-01	TCGA-BL-A13J-11	TCGA-A8-A09V-01	TCGA-E9-A1ND-11	TCGA-ZJ-AAXB-01		TCGA-AA-A004-01	TCGA-AZ-6603-11	TCGA-CV-6942-01	TCGA-CV-6961-11	TCGA-B8-5546-01	TCGA-CZ-5457-11	TCGA-HE-A5NL-01	TCGA-BQ-5890-11	TCGA-RC-A6M3-01	TCGA-EP-A12J-11	TCGA-50-5935-01	TCGA-50-5933-11	TCGA-33-4589-01	TCGA-33-4587-11	TCGA-IB-7888-01		TCGA-HC-A76X-01	TCGA-EJ-7330-11	TCGA-AG-3909-01		TCGA-3B-A9HI-01		TCGA-GF-A2C7-01		TCGA-CG-4436-01	TCGA-IN-AB1V-11	TCGA-J8-A4HW-01	TCGA-BJ-A290-11	TCGA-B5-A0K7-01	TCGA-FL-A1YU-11
	TCGA-ZF-AA4T-01	TCGA-BT-A20N-11	TCGA-S3-AA14-01	TCGA-GI-A2C9-11	TCGA-ZJ-AAXI-01		TCGA-DM-A1HB-01	TCGA-AZ-6599-11	TCGA-CV-7254-01	TCGA-CV-7245-11	TCGA-A3-3329-01	TCGA-CZ-5987-11	TCGA-A4-7286-01	TCGA-BQ-7055-11	TCGA-DD-AADY-01	TCGA-DD-A3A3-11	TCGA-99-8025-01	TCGA-91-6835-11	TCGA-94-8035-01	TCGA-22-5478-11	TCGA-IB-A5ST-01		TCGA-EJ-A65G-01	TCGA-G9-6365-11	TCGA-EI-6513-01		TCGA-QQ-A8VG-01		TCGA-BF-AAP8-01		TCGA-CD-5798-01	TCGA-HU-8238-11	TCGA-ET-A25G-01	TCGA-BJ-A2N7-11	TCGA-EO-A3AS-01	TCGA-FL-A1YH-11
	TCGA-BL-A5ZZ-01	TCGA-GC-A3WC-11	TCGA-B6-A409-01	TCGA-BH-A0DZ-11	TCGA-LP-A5U3-01		TCGA-AA-3869-01	TCGA-AA-3520-11	TCGA-TN-A7HI-01	TCGA-CV-6960-11	TCGA-A3-3326-01	TCGA-CZ-5470-11	TCGA-UZ-A9PR-01	TCGA-DZ-6134-11	TCGA-BC-4072-01	TCGA-FV-A23B-11	TCGA-86-8674-01	TCGA-50-6595-11	TCGA-98-8021-01	TCGA-22-5481-11	TCGA-XN-A8T3-01		TCGA-HC-8216-01	TCGA-HC-7740-11	TCGA-AF-A56L-01		TCGA-MJ-A850-01		TCGA-HR-A5NC-01		TCGA-VQ-A8E2-01	TCGA-IN-AB1X-11	TCGA-ET-A39R-01	TCGA-EL-A3TA-11	TCGA-D1-A0ZP-01	TCGA-FL-A1YT-11
	TCGA-CF-A47V-01	TCGA-BT-A20U-11	TCGA-AR-A1AT-01	TCGA-BH-A0H7-11	TCGA-VS-A958-01		TCGA-A6-6780-01	TCGA-AA-3712-11	TCGA-D6-A74Q-01	TCGA-CV-7416-11	TCGA-AK-3447-01	TCGA-B2-5641-11	TCGA-B1-A656-01	TCGA-BQ-5888-11	TCGA-ED-A627-01	TCGA-BC-A10R-11	TCGA-NJ-A7XG-01	TCGA-49-4490-11	TCGA-37-3783-01	TCGA-56-8309-11	TCGA-IB-7651-01		TCGA-HC-7077-01	TCGA-EJ-7794-11	TCGA-AG-A011-01		TCGA-3B-A9HX-01		TCGA-EB-A51B-01		TCGA-BR-8297-01	TCGA-HU-A4GN-11	TCGA-EL-A4K6-01	TCGA-ET-A3DP-11	TCGA-AP-A05D-01	TCGA-DI-A2QU-11
	TCGA-UY-A78L-01	TCGA-BT-A20Q-11	TCGA-WT-AB44-01	TCGA-E2-A1LS-11	TCGA-C5-A2LX-01		TCGA-CM-6677-01	TCGA-A6-2679-11	TCGA-C9-A480-01	TCGA-CV-7440-11	TCGA-B0-5121-01	TCGA-B0-4700-11	TCGA-G7-A8LC-01	TCGA-A4-A4ZT-11	TCGA-BC-A10X-01	TCGA-DD-A3A2-11	TCGA-35-4122-01	TCGA-44-6777-11	TCGA-56-A49D-01	TCGA-22-5472-11	TCGA-S4-A8RM-01		TCGA-XQ-A8TA-01	TCGA-EJ-7331-11	TCGA-EI-6507-01		TCGA-DX-AB2X-01		TCGA-EB-A3XF-01		TCGA-VQ-A8PK-01	TCGA-BR-7851-11	TCGA-BJ-A2N9-01	TCGA-EL-A3T7-11	TCGA-B5-A11U-01	TCGA-AX-A2HC-11
	TCGA-4Z-AA82-01	TCGA-GC-A3BM-11	TCGA-E9-A54X-01	TCGA-BH-A1FE-11	TCGA-C5-A7UI-01		TCGA-AA-3530-01	TCGA-A6-2682-11	TCGA-MT-A51X-01	TCGA-CV-7242-11	TCGA-CZ-4857-01	TCGA-CZ-5463-11	TCGA-IZ-A6M9-01	TCGA-BQ-5882-11	TCGA-DD-A4NG-01	TCGA-DD-A113-11	TCGA-05-4432-01	TCGA-55-6972-11	TCGA-43-8115-01	TCGA-77-7338-11	TCGA-FB-AAQ6-01		TCGA-V1-A8WV-01	TCGA-EJ-7783-11	TCGA-AF-6672-01		TCGA-DX-A7EU-01		TCGA-XV-A9W5-01		TCGA-D7-6822-01	TCGA-BR-6802-11	TCGA-BJ-A4O9-01	TCGA-EL-A3T8-11	TCGA-KP-A3W4-01	TCGA-AJ-A3NE-11
	TCGA-BT-A20O-01		TCGA-E2-A153-01	TCGA-BH-A208-11	TCGA-WL-A834-01		TCGA-A6-2671-01	TCGA-A6-5659-11	TCGA-CN-5361-01	TCGA-CV-7101-11	TCGA-B0-5400-01	TCGA-B8-4620-11	TCGA-2Z-A9J7-01	TCGA-B9-4115-11	TCGA-DD-AACF-01	TCGA-DD-A1EH-11	TCGA-55-A491-01	TCGA-55-6970-11	TCGA-56-8082-01	TCGA-56-7222-11	TCGA-3A-A9IS-01		TCGA-HC-7747-01	TCGA-G9-6384-11	TCGA-AH-6897-01		TCGA-X9-A971-01		TCGA-BF-A5EQ-01		TCGA-HU-A4G9-01	TCGA-IN-7806-11	TCGA-ET-A2MY-01	TCGA-EL-A3N2-11	TCGA-EO-A3KU-01	TCGA-AX-A1CF-11
	TCGA-GV-A3QK-01		TCGA-PL-A8LZ-01	TCGA-BH-A0DK-11	TCGA-VS-A9UL-01		TCGA-DM-A28A-01	TCGA-AZ-6601-11	TCGA-F7-A620-01	TCGA-CV-7255-11	TCGA-B8-4620-01	TCGA-CW-5585-11	TCGA-SX-A7SO-01	TCGA-BQ-5894-11	TCGA-ED-A66Y-01	TCGA-BC-A10Z-11	TCGA-44-3918-01	TCGA-44-6148-11	TCGA-85-8354-01	TCGA-58-8386-11	TCGA-FB-A4P6-01		TCGA-V1-A9OA-01	TCGA-HC-7745-11	TCGA-F5-6861-01		TCGA-DX-A8BG-01		TCGA-BF-A3DM-01		TCGA-BR-4367-01	TCGA-BR-7715-11	TCGA-EM-A2CP-01	TCGA-ET-A2MX-11	TCGA-B5-A11Y-01	TCGA-AX-A0IZ-11
	TCGA-UY-A8OD-01		TCGA-AC-A2FG-01	TCGA-BH-A18R-11	TCGA-ZJ-A8QQ-01		TCGA-D5-6531-01	TCGA-A6-5662-11	TCGA-BA-A6DG-01	TCGA-CV-7424-11	TCGA-BP-4801-01	TCGA-CZ-4864-11	TCGA-A4-A5Y1-01	TCGA-GL-7966-11	TCGA-DD-AAD2-01	TCGA-FV-A3R2-11	TCGA-55-8085-01	TCGA-91-6831-11	TCGA-66-2786-01	TCGA-51-4079-11	TCGA-HZ-A49G-01		TCGA-CH-5743-01	TCGA-G9-6362-11	TCGA-AG-A02N-01		TCGA-DX-A8BR-01		TCGA-ER-A42H-01		TCGA-VQ-A94P-01	TCGA-HU-A4GC-11	TCGA-FK-A3SG-01	TCGA-EL-A3ZR-11	TCGA-FI-A2F4-01	TCGA-AX-A2HA-11
	TCGA-KQ-A41R-01		TCGA-AR-A252-01	TCGA-BH-A0AU-11	TCGA-C5-A1BJ-01		TCGA-AA-A02W-01	TCGA-AZ-6598-11	TCGA-F7-8489-01	TCGA-CV-7097-11	TCGA-CJ-4892-01	TCGA-CZ-5454-11	TCGA-GL-A9DC-01	TCGA-BQ-7045-11	TCGA-DD-AA3A-01	TCGA-DD-A39Z-11	TCGA-55-8507-01	TCGA-50-5936-11	TCGA-33-4586-01	TCGA-56-8083-11	TCGA-IB-7885-01		TCGA-QU-A6IM-01	TCGA-EJ-A8FO-11	TCGA-AG-4022-01		TCGA-DX-A8BL-01		TCGA-BF-AAP6-01		TCGA-BR-6852-01	TCGA-HU-A4GY-11	TCGA-EM-A2OV-01	TCGA-EM-A1CW-11	TCGA-A5-A0VP-01	TCGA-FL-A1YM-11
	TCGA-DK-A1AG-01		TCGA-AC-A3W5-01	TCGA-BH-A0HK-11	TCGA-DS-A7WI-01		TCGA-A6-2677-01	TCGA-F4-6704-11	TCGA-CV-5444-01	TCGA-CV-7091-11	TCGA-BP-4807-01	TCGA-B0-4712-11	TCGA-UZ-A9PS-01	TCGA-DZ-6131-11	TCGA-DD-AAW3-01	TCGA-DD-A3A4-11	TCGA-69-7979-01	TCGA-55-6982-11	TCGA-33-4532-01	TCGA-90-6837-11	TCGA-US-A779-01		TCGA-XK-AAIR-01	TCGA-EJ-7792-11	TCGA-AG-A036-01		TCGA-Z4-AAPG-01		TCGA-BF-AAP7-01		TCGA-VQ-A925-01	TCGA-BR-7704-11	TCGA-DJ-A3VA-01	TCGA-EL-A3ZQ-11	TCGA-BK-A6W3-01	TCGA-FL-A1YF-11
	TCGA-E7-A8O8-01		TCGA-B6-A1KI-01	TCGA-BH-A18N-11	TCGA-C5-A8XH-01		TCGA-G4-6294-01	TCGA-A6-2686-11	TCGA-CV-A6JZ-01	TCGA-HD-A6I0-11	TCGA-B0-4844-01	TCGA-B0-5690-11	TCGA-UZ-A9PO-01	TCGA-DZ-6133-11	TCGA-UB-A7MA-01	TCGA-DD-A119-11	TCGA-44-A4SS-01	TCGA-44-6144-11	TCGA-37-4135-01	TCGA-43-7657-11	TCGA-FB-AAPQ-01		TCGA-HC-7819-01	TCGA-HC-7737-11	TCGA-DC-4749-01		TCGA-3B-A9HO-01		TCGA-EB-A3Y6-01		TCGA-VQ-A8DZ-01	TCGA-BR-7717-11	TCGA-FE-A234-01	TCGA-FY-A3TY-11	TCGA-AP-A0LF-01	TCGA-FL-A1YI-11
	TCGA-FJ-A3ZE-01		TCGA-BH-A1EY-01	TCGA-BH-A1EN-11	TCGA-C5-A1MH-01		TCGA-AA-A01T-01	TCGA-AA-3531-11	TCGA-CN-A497-01	TCGA-CV-7252-11	TCGA-BP-4964-01	TCGA-B8-4622-11	TCGA-Y8-A897-01	TCGA-A4-A57E-11	TCGA-5C-A9VH-01	TCGA-BC-A10U-11	TCGA-49-4514-01	TCGA-44-3398-11	TCGA-18-3414-01	TCGA-34-7107-11	TCGA-F2-A8YN-01		TCGA-FC-7961-01	TCGA-G9-6363-11	TCGA-F5-6571-01		TCGA-DX-A6YU-01		TCGA-D9-A4Z2-01		TCGA-BR-6563-01	TCGA-BR-7716-11	TCGA-E8-A44K-01	TCGA-EL-A3T3-11	TCGA-AP-A0L9-01	TCGA-BK-A4ZD-11
	TCGA-BT-A20Q-01		TCGA-AC-A6IV-01	TCGA-BH-A1EV-11	TCGA-MA-AA3Y-01		TCGA-DM-A280-01	TCGA-AZ-6600-11	TCGA-CR-7380-01	TCGA-CV-7261-11	TCGA-BP-4352-01	TCGA-CW-5581-11	TCGA-2Z-A9J2-01	TCGA-BQ-5887-11	TCGA-XR-A8TG-01	TCGA-DD-A116-11	TCGA-38-4631-01	TCGA-44-6145-11	TCGA-22-4601-01	TCGA-43-6773-11	TCGA-HZ-A77O-01		TCGA-EJ-A6RC-01	TCGA-HC-7742-11	TCGA-AF-A56N-01		TCGA-WK-A8Y0-01		TCGA-EB-A3HV-01		TCGA-VQ-A91X-01	TCGA-CG-5720-11	TCGA-EM-A3FM-01	TCGA-EL-A3H2-11	TCGA-A5-A0G3-01	TCGA-FL-A1YL-11
	TCGA-FD-A5C1-01		TCGA-A2-A0CX-01	TCGA-BH-A0BW-11	TCGA-C5-A3HE-01		TCGA-A6-A56B-01	TCGA-AA-3516-11	TCGA-CV-7423-01	TCGA-HD-A6HZ-11	TCGA-B4-5835-01	TCGA-CZ-5462-11	TCGA-5P-A9K6-01	TCGA-P4-A5E8-11	TCGA-DD-AAEI-01	TCGA-FV-A2QR-11	TCGA-95-7947-01	TCGA-91-6828-11	TCGA-77-A5G3-01	TCGA-22-5471-11	TCGA-3A-A9IB-01		TCGA-J9-A8CN-01	TCGA-CH-5761-11	TCGA-AH-6644-01		TCGA-DX-AB30-01		TCGA-EB-A5FP-01		TCGA-BR-4191-01	TCGA-BR-8060-11	TCGA-DJ-A1QI-01	TCGA-BJ-A2N8-11	TCGA-AP-A053-01	TCGA-FL-A1YN-11
	TCGA-GV-A3QI-01		TCGA-A7-A26E-01	TCGA-BH-A0B3-11	TCGA-C5-A907-01		TCGA-AU-3779-01	TCGA-AA-3713-11	TCGA-CV-6441-01	TCGA-CV-6956-11	TCGA-CZ-5984-01	TCGA-A3-3387-11	TCGA-G7-6789-01	TCGA-BQ-7061-11	TCGA-DD-AAEH-01	TCGA-EP-A26S-11	TCGA-44-5644-01	TCGA-44-6147-11	TCGA-60-2707-01	TCGA-92-7340-11	TCGA-US-A77G-01		TCGA-KK-A7AW-01	TCGA-HC-8259-11	TCGA-DC-6681-01		TCGA-LI-A67I-01		TCGA-BF-A5ER-01		TCGA-BR-8369-01	TCGA-FP-7735-11	TCGA-KS-A4I1-01	TCGA-EL-A3T1-11	TCGA-EO-A3AU-01	TCGA-AX-A2H8-11
	TCGA-GC-A6I1-01		TCGA-GM-A3XG-01	TCGA-A7-A0CH-11	TCGA-C5-A1BE-01		TCGA-A6-2672-01	TCGA-A6-2675-11	TCGA-CR-7393-01	TCGA-CV-6934-11	TCGA-BP-4170-01	TCGA-CZ-4863-11	TCGA-A4-7583-01	TCGA-Y8-A8RY-11	TCGA-DD-AAVX-01	TCGA-DD-A11C-11	TCGA-86-8671-01	TCGA-49-4512-11	TCGA-77-A5G1-01	TCGA-43-7658-11	TCGA-RL-AAAS-01		TCGA-HC-7742-01	TCGA-HC-7752-11	TCGA-AG-3609-01		TCGA-DX-A3U9-01		TCGA-EB-A4P0-01		TCGA-BR-7717-01	TCGA-CG-5734-11	TCGA-KS-A41F-01	TCGA-EL-A3ZH-11	TCGA-AP-A1DQ-01	TCGA-AX-A1CI-11
	TCGA-XF-A9SI-01		TCGA-AC-A6IW-01	TCGA-BH-A0DG-11	TCGA-VS-A953-01		TCGA-G4-6295-01	TCGA-AA-3660-11	TCGA-BA-A6DJ-01	TCGA-H7-A6C4-11	TCGA-B8-A54G-01	TCGA-CZ-5458-11	TCGA-F9-A7VF-01	TCGA-BQ-5878-11	TCGA-DD-AACB-01	TCGA-DD-A114-11	TCGA-49-4494-01	TCGA-73-4676-11	TCGA-56-7223-01	TCGA-22-5483-11	TCGA-3A-A9IL-01		TCGA-EJ-7782-01	TCGA-EJ-7789-11	TCGA-AG-A002-01		TCGA-DX-A6YX-01		TCGA-BF-AAOX-01		TCGA-BR-8058-01	TCGA-HU-A4GH-11	TCGA-ET-A40Q-01	TCGA-KS-A41L-11	TCGA-D1-A175-01	TCGA-AX-A05Y-11
	TCGA-DK-A1AF-01		TCGA-A7-A13E-01	TCGA-E9-A1RH-11	TCGA-VS-A9UU-01		TCGA-AD-6888-01	TCGA-AA-3663-11	TCGA-CQ-A4CD-01	TCGA-CV-6936-11	TCGA-B2-3923-01	TCGA-CZ-5453-11	TCGA-B3-3926-01	TCGA-BQ-5875-11	TCGA-G3-A7M9-01	TCGA-FV-A3I0-11	TCGA-MP-A5C7-01	TCGA-38-4626-11	TCGA-22-1012-01	TCGA-77-7337-11	TCGA-FB-AAPS-01		TCGA-EJ-7315-01	TCGA-G9-6499-11	TCGA-CL-4957-01		TCGA-DX-A3LY-01		TCGA-FR-A728-01		TCGA-VQ-A8PP-01	TCGA-CG-5721-11	TCGA-EM-A4FQ-01	TCGA-BJ-A28X-11	TCGA-BG-A18C-01	TCGA-FL-A1YV-11
	TCGA-XF-A9SY-01		TCGA-D8-A1Y1-01	TCGA-E9-A1RC-11	TCGA-VS-A9UM-01		TCGA-4N-A93T-01	TCGA-AA-3489-11	TCGA-CV-6935-01	TCGA-CV-6962-11	TCGA-CZ-4853-01	TCGA-B0-5706-11	TCGA-2Z-A9JQ-01		TCGA-QA-A7B7-01	TCGA-DD-A11A-11	TCGA-MP-A4SV-01	TCGA-44-2668-11	TCGA-66-2782-01	TCGA-56-7731-11	TCGA-IB-7645-01		TCGA-CH-5738-01	TCGA-G9-6342-11	TCGA-AF-3911-01		TCGA-3B-A9HZ-01		TCGA-EB-A4IS-01		TCGA-HJ-7597-01		TCGA-EM-A2CN-01	TCGA-EL-A3TB-11	TCGA-B5-A11E-01	TCGA-BK-A0CB-11
	TCGA-ZF-A9R0-01		TCGA-D8-A1X8-01	TCGA-BH-A1FU-11	TCGA-JW-A5VI-01		TCGA-AA-3831-01	TCGA-AA-3525-11	TCGA-CV-5978-01	TCGA-CV-7432-11	TCGA-BP-5006-01	TCGA-CW-5584-11	TCGA-G7-A4TM-01		TCGA-UB-A7MC-01	TCGA-DD-A1EJ-11	TCGA-78-7150-01	TCGA-50-5931-11	TCGA-46-6025-01	TCGA-90-7767-11	TCGA-3A-A9IO-01		TCGA-G9-6385-01	TCGA-EJ-7125-11	TCGA-AF-2690-01		TCGA-DX-A6BB-01		TCGA-XV-A9W2-01		TCGA-BR-6455-01		TCGA-BJ-A2N8-01	TCGA-EL-A3MW-11	TCGA-5S-A9Q8-01	TCGA-BG-A3PP-11
	TCGA-XF-A9SW-01		TCGA-D8-A143-01	TCGA-BH-A0BM-11	TCGA-C5-A7UE-01		TCGA-AA-A02R-01	TCGA-AA-3496-11	TCGA-CV-6433-01	TCGA-CV-7425-11	TCGA-BP-4998-01	TCGA-CW-5580-11	TCGA-A4-8098-01		TCGA-2Y-A9HA-01	TCGA-BD-A3EP-11	TCGA-50-6590-01	TCGA-55-6969-11	TCGA-22-5473-01	TCGA-77-8007-11	TCGA-FB-AAQ1-01		TCGA-2A-A8W1-01	TCGA-CH-5767-11	TCGA-DC-6683-01		TCGA-MJ-A68H-01		TCGA-EB-A82B-01		TCGA-VQ-A8P5-01		TCGA-EM-A2CM-01	TCGA-BJ-A2N9-11	TCGA-D1-A17Q-01	TCGA-BG-A3EW-11
	TCGA-E7-A5KF-01		TCGA-D8-A3Z6-01	TCGA-BH-A1FG-11	TCGA-EK-A2PM-01		TCGA-CM-6165-01	TCGA-A6-2684-11	TCGA-CN-4727-01	TCGA-CV-6935-11	TCGA-B8-4154-01	TCGA-B0-5709-11	TCGA-A4-8515-01		TCGA-CC-A9FV-01	TCGA-BC-A10W-11	TCGA-62-8397-01	TCGA-50-5935-11	TCGA-68-7756-01	TCGA-43-6647-11	TCGA-IB-AAUO-01		TCGA-EJ-A8FP-01	TCGA-HC-7747-11	TCGA-BM-6198-01		TCGA-IW-A3M6-01		TCGA-EB-A4XL-01		TCGA-D7-A6F2-01		TCGA-E8-A3X7-01	TCGA-EM-A1CV-11	TCGA-EY-A215-01
	TCGA-K4-A5RJ-01		TCGA-A7-A13G-01	TCGA-E2-A15M-11	TCGA-ZJ-AAXF-01		TCGA-AM-5821-01	TCGA-AZ-6605-11	TCGA-CQ-7071-01	TCGA-CV-6939-11	TCGA-BP-5198-01	TCGA-B0-5705-11	TCGA-2K-A9WE-01		TCGA-DD-A3A3-01	TCGA-BC-A10Y-11	TCGA-55-8299-01	TCGA-44-6776-11	TCGA-39-5037-01	TCGA-43-6771-11	TCGA-3A-A9IJ-01		TCGA-CH-5763-01	TCGA-HC-8260-11	TCGA-AG-4021-01		TCGA-DX-A8BS-01		TCGA-BF-A1PV-01		TCGA-BR-A4CS-01		TCGA-EL-A3ZK-01	TCGA-GE-A2C6-11	TCGA-EY-A1GO-01
	TCGA-K4-A3WV-01		TCGA-A2-A0T5-01	TCGA-E9-A1NF-11	TCGA-VS-A8QM-01		TCGA-AA-A022-01	TCGA-A6-5667-11	TCGA-CN-6992-01	TCGA-CV-6955-11	TCGA-BP-4326-01	TCGA-CZ-5468-11	TCGA-BQ-5875-01		TCGA-G3-A5SL-01	TCGA-DD-A3A1-11	TCGA-50-5939-01	TCGA-55-6980-11	TCGA-21-1070-01	TCGA-22-5491-11	TCGA-IB-8127-01		TCGA-HC-7738-01	TCGA-EJ-7797-11	TCGA-AG-3901-01		TCGA-DX-AB2S-01		TCGA-EB-A3XC-01		TCGA-MX-A666-01		TCGA-DJ-A2Q9-01	TCGA-EL-A3ZL-11	TCGA-AP-A05A-01
	TCGA-DK-AA6L-01		TCGA-A2-A0EM-01	TCGA-BH-A0H5-11	TCGA-ZJ-A8QO-01		TCGA-G4-6320-01	TCGA-AA-3518-11	TCGA-CN-4728-01	TCGA-CV-7178-11	TCGA-BP-5007-01	TCGA-CJ-5676-11	TCGA-BQ-7059-01		TCGA-EP-A12J-01	TCGA-DD-A1EB-11	TCGA-05-4415-01	TCGA-44-6778-11	TCGA-85-8664-01	TCGA-77-7142-11	TCGA-F2-7273-01		TCGA-XK-AAK1-01	TCGA-EJ-7328-11	TCGA-DC-6154-01		TCGA-DX-A8BH-01		TCGA-D9-A3Z4-01		TCGA-HU-A4H4-01		TCGA-EL-A3CM-01	TCGA-EL-A3ZT-11	TCGA-D1-A1NU-01
	TCGA-ZF-AA4U-01		TCGA-BH-A0BJ-01	TCGA-BH-A203-11	TCGA-C5-A1M7-01		TCGA-NH-A6GC-01	TCGA-A6-2678-11	TCGA-F7-A61S-01	TCGA-CV-7406-11	TCGA-BP-5010-01	TCGA-B0-5402-11	TCGA-SX-A7SS-01		TCGA-DD-AACO-01	TCGA-EP-A3RK-11	TCGA-38-4630-01	TCGA-50-5930-11	TCGA-33-4533-01	TCGA-39-5040-11	TCGA-FB-A545-01		TCGA-X4-A8KQ-01	TCGA-EJ-7781-11	TCGA-AG-A032-01		TCGA-3R-A8YX-01		TCGA-EB-A4OY-01		TCGA-VQ-A8DT-01		TCGA-EM-A2P3-01	TCGA-EM-A3ST-11	TCGA-BG-A0MC-01
	TCGA-GV-A3QH-01		TCGA-A7-A0DC-01	TCGA-A7-A0DC-11	TCGA-EX-A3L1-01		TCGA-CM-5862-01	TCGA-AA-3514-11	TCGA-CQ-7065-01	TCGA-CV-6933-11	TCGA-BP-5009-01	TCGA-CZ-5988-11	TCGA-MH-A55Z-01		TCGA-BC-A10W-01	TCGA-DD-A39X-11	TCGA-86-8280-01	TCGA-38-4627-11	TCGA-56-8309-01	TCGA-77-7138-11	TCGA-3A-A9J0-01		TCGA-ZG-A9MC-01	TCGA-EJ-7321-11	TCGA-AG-3574-01		TCGA-LI-A9QH-01		TCGA-EB-A57M-01		TCGA-HU-A4GF-01		TCGA-EM-A3AJ-01	TCGA-EL-A3T6-11	TCGA-AX-A0J1-01
	TCGA-2F-A9KQ-01		TCGA-A1-A0SJ-01	TCGA-E2-A15I-11	TCGA-VS-A94X-01		TCGA-DM-A1D7-01		TCGA-CV-5430-01	TCGA-CV-7235-11	TCGA-B0-4699-01	TCGA-CW-5587-11	TCGA-A4-7996-01		TCGA-DD-AADN-01	TCGA-DD-A39W-11	TCGA-44-7669-01	TCGA-44-3396-11	TCGA-77-8009-01	TCGA-56-7580-11	TCGA-IB-7891-01		TCGA-EJ-5510-01	TCGA-HC-8258-11	TCGA-AG-3578-01		TCGA-DX-A8BN-01		TCGA-EB-A82C-01		TCGA-BR-8367-01		TCGA-EM-A3SU-01	TCGA-BJ-A3PR-11	TCGA-A5-A0G1-01
	TCGA-DK-AA6R-01		TCGA-A8-A08F-01	TCGA-BH-A1EO-11	TCGA-ZJ-AAXA-01		TCGA-CM-6675-01		TCGA-CV-7263-01	TCGA-CV-7437-11	TCGA-CJ-4644-01	TCGA-B0-5694-11	TCGA-DW-5561-01		TCGA-EP-A3RK-01	TCGA-DD-A11B-11	TCGA-97-7546-01	TCGA-50-5939-11	TCGA-37-5819-01	TCGA-33-6737-11	TCGA-2J-AAB6-01		TCGA-G9-6329-01	TCGA-J4-A83J-11	TCGA-F5-6465-01		TCGA-RN-A68Q-01		TCGA-D9-A4Z3-01		TCGA-BR-8372-01		TCGA-BJ-A45J-01	TCGA-EL-A3ZK-11	TCGA-EY-A1G8-01
	TCGA-DK-A2I6-01		TCGA-C8-A1HF-01	TCGA-A7-A0CE-11	TCGA-VS-A9UT-01		TCGA-AA-3966-01		TCGA-BA-4075-01	TCGA-CV-7103-11	TCGA-CW-6087-01	TCGA-B0-5712-11	TCGA-G7-6790-01		TCGA-ZP-A9D4-01	TCGA-DD-A118-11	TCGA-55-6981-01	TCGA-44-2662-11	TCGA-63-A5MW-01	TCGA-56-8201-11	TCGA-HZ-8317-01		TCGA-ZG-A9N3-01	TCGA-EJ-7782-11	TCGA-AG-3732-01		TCGA-3B-A9HR-01		TCGA-EB-A4OZ-01		TCGA-HU-A4H5-01		TCGA-EM-A1YE-01	TCGA-EM-A1CS-11	TCGA-AX-A06L-01
	TCGA-K4-A3WS-01		TCGA-AO-A0JI-01	TCGA-BH-A0H9-11	TCGA-FU-A3EO-01		TCGA-AA-3866-01		TCGA-BA-A4IF-01		TCGA-BP-4353-01	TCGA-CZ-5469-11	TCGA-DW-7840-01		TCGA-G3-A5SI-01	TCGA-DD-A39V-11	TCGA-91-8499-01	TCGA-55-6968-11	TCGA-39-5027-01	TCGA-85-7710-11	TCGA-HZ-7922-01		TCGA-EJ-A7NG-01	TCGA-EJ-7123-11	TCGA-AF-4110-01		TCGA-DX-A23Z-01		TCGA-XV-AAZV-01		TCGA-CD-A486-01		TCGA-FY-A3W9-01	TCGA-EL-A3MX-11	TCGA-EY-A54A-01
	TCGA-4Z-AA83-01		TCGA-E9-A5UP-01	TCGA-E2-A1LB-11	TCGA-EK-A3GK-01		TCGA-AA-3845-01		TCGA-CR-7399-01		TCGA-A3-3308-01	TCGA-B8-5552-11	TCGA-DZ-6132-01		TCGA-ED-A8O5-01	TCGA-BC-A110-11	TCGA-55-A48Y-01	TCGA-55-6975-11	TCGA-NC-A5HF-01	TCGA-60-2709-11	TCGA-H6-A45N-01		TCGA-J4-AATZ-01	TCGA-HC-7211-11	TCGA-DY-A1DG-01		TCGA-K1-A6RT-01		TCGA-EB-A24D-01		TCGA-D7-6522-01		TCGA-FY-A4B4-01	TCGA-BJ-A2NA-11	TCGA-BK-A0CC-01
	TCGA-E7-A6MF-01		TCGA-A2-A0EV-01	TCGA-BH-A0C0-11	TCGA-EK-A2R7-01		TCGA-D5-6530-01		TCGA-DQ-5624-01		TCGA-BP-4968-01	TCGA-CZ-5461-11	TCGA-IZ-A6M8-01		TCGA-G3-A25Z-01	TCGA-ES-A2HT-11	TCGA-44-2666-01	TCGA-55-6971-11	TCGA-21-1071-01	TCGA-56-7730-11	TCGA-3E-AAAZ-01		TCGA-HI-7171-01	TCGA-EJ-7786-11	TCGA-AG-3726-01		TCGA-MB-A5YA-01		TCGA-GN-A26C-01		TCGA-BR-8291-01		TCGA-DE-A69K-01	TCGA-BJ-A28R-11	TCGA-B5-A11Z-01
	TCGA-FT-A3EE-01		TCGA-AN-A049-01	TCGA-BH-A18S-11	TCGA-JW-A5VL-01		TCGA-AA-3692-01		TCGA-IQ-A6SG-01		TCGA-BP-5199-01	TCGA-CZ-5984-11	TCGA-BQ-5882-01		TCGA-MI-A75H-01	TCGA-DD-A1EL-11	TCGA-97-8172-01	TCGA-38-4625-11	TCGA-21-1080-01	TCGA-77-7335-11	TCGA-HZ-7918-01		TCGA-EJ-5518-01	TCGA-CH-5769-11	TCGA-AG-3608-01		TCGA-WK-A8XZ-01		TCGA-EB-A299-01		TCGA-BR-8683-01		TCGA-EL-A3D0-01	TCGA-EL-A3ZM-11	TCGA-FI-A2CY-01
	TCGA-BL-A13J-01		TCGA-BH-A0HP-01	TCGA-BH-A0B8-11	TCGA-C5-A8XI-01		TCGA-AA-3812-01		TCGA-CQ-5329-01		TCGA-EU-5907-01	TCGA-CZ-5452-11	TCGA-B9-A44B-01		TCGA-GJ-A3OU-01	TCGA-DD-A3A5-11	TCGA-05-4244-01	TCGA-44-2655-11	TCGA-6A-AB49-01	TCGA-56-8082-11	TCGA-2J-AAB4-01		TCGA-G9-6362-01	TCGA-CH-5768-11	TCGA-EF-5831-01		TCGA-SG-A849-01		TCGA-ER-A194-01		TCGA-BR-8366-01		TCGA-BJ-A45E-01	TCGA-E8-A2JQ-11	TCGA-BG-A0LW-01
	TCGA-GU-A42R-01		TCGA-D8-A27G-01	TCGA-E9-A1RB-11	TCGA-EK-A2H1-01		TCGA-CK-6747-01		TCGA-MZ-A7D7-01		TCGA-B0-5691-01	TCGA-CZ-5456-11	TCGA-B3-4103-01		TCGA-DD-AAEG-01	TCGA-BD-A2L6-11	TCGA-55-6984-01	TCGA-55-6985-11	TCGA-56-1622-01		TCGA-F2-7276-01		TCGA-HC-7740-01	TCGA-EJ-7314-11	TCGA-F5-6810-01		TCGA-DX-A3UE-01		TCGA-BF-A5EO-01		TCGA-HU-A4H8-01		TCGA-ET-A3DS-01	TCGA-DO-A1JZ-11	TCGA-AP-A0LD-01
	TCGA-FD-A5BV-01		TCGA-BH-A0C0-01	TCGA-BH-A0AY-11	TCGA-VS-A9UR-01		TCGA-A6-3808-01		TCGA-CQ-A4CI-01		TCGA-G6-A8L7-01	TCGA-CZ-5989-11	TCGA-5P-A9K2-01		TCGA-G3-A3CG-01		TCGA-91-6836-01	TCGA-44-2665-11	TCGA-46-3768-01		TCGA-FB-AAPY-01		TCGA-J4-A67N-01	TCGA-HC-7738-11	TCGA-AG-3727-01		TCGA-K1-A6RV-01		TCGA-GF-A769-01		TCGA-VQ-A8P3-01		TCGA-BJ-A0ZH-01	TCGA-EL-A3H7-11	TCGA-A5-A0GQ-01
	TCGA-5N-A9KI-01		TCGA-BH-AB28-01	TCGA-E9-A1N4-11	TCGA-2W-A8YY-01		TCGA-AA-3552-01		TCGA-CR-7371-01		TCGA-B8-5550-01	TCGA-CZ-5455-11	TCGA-AT-A5NU-01		TCGA-DD-A39V-01		TCGA-05-4384-01	TCGA-91-6847-11	TCGA-LA-A446-01		TCGA-IB-7646-01		TCGA-KC-A4BL-01	TCGA-EJ-7115-11	TCGA-AG-A02G-01		TCGA-DX-A3LS-01		TCGA-BF-A3DN-01		TCGA-BR-8686-01		TCGA-DJ-A2PT-01	TCGA-ET-A3DW-11	TCGA-EY-A3QX-01
	TCGA-4Z-AA7Y-01		TCGA-E2-A14W-01	TCGA-BH-A0DD-11	TCGA-IR-A3LB-01		TCGA-AA-3939-01		TCGA-UF-A7JT-01		TCGA-B0-5098-01	TCGA-CZ-5467-11	TCGA-G7-A8LD-01		TCGA-UB-A7MB-01		TCGA-64-1680-01	TCGA-38-4632-11	TCGA-60-2725-01		TCGA-IB-A6UG-01		TCGA-EJ-8472-01		TCGA-DC-4745-01		TCGA-MB-A5Y8-01		TCGA-EB-A5SF-01		TCGA-IN-8663-01		TCGA-EM-A3AK-01	TCGA-EL-A3T2-11	TCGA-D1-A15X-01
	TCGA-E7-A6MD-01		TCGA-E2-A1B4-01	TCGA-BH-A0BS-11	TCGA-VS-A9U7-01		TCGA-AA-3527-01		TCGA-CV-6436-01		TCGA-A3-3324-01	TCGA-B0-5711-11	TCGA-MH-A562-01		TCGA-DD-AADC-01		TCGA-55-A48X-01	TCGA-49-6745-11	TCGA-56-6545-01		TCGA-FB-A5VM-01		TCGA-YL-A8SH-01		TCGA-EI-6511-01		TCGA-DX-A3LU-01		TCGA-EB-A4IQ-01		TCGA-BR-6707-01		TCGA-DE-A0Y3-01	TCGA-KS-A41I-11	TCGA-BG-A0MA-01
	TCGA-GV-A3QG-01		TCGA-A8-A08Z-01	TCGA-E9-A1RF-11	TCGA-EX-A69M-01		TCGA-AA-3841-01		TCGA-BA-A6DB-01		TCGA-B0-5120-01	TCGA-B0-5696-11	TCGA-A4-A6HP-01		TCGA-DD-A3A6-01		TCGA-95-7039-01	TCGA-55-6978-11	TCGA-43-2576-01		TCGA-US-A776-01		TCGA-XJ-A9DX-01		TCGA-AG-A014-01		TCGA-FX-A76Y-01		TCGA-ER-A2NB-01		TCGA-R5-A7ZI-01		TCGA-DJ-A4V2-01	TCGA-ET-A2N5-11	TCGA-BG-A18A-01
	TCGA-ZF-A9R1-01		TCGA-AR-A0U2-01	TCGA-BH-A204-11	TCGA-EK-A2RL-01		TCGA-A6-6648-01		TCGA-UF-A719-01		TCGA-A3-3346-01	TCGA-CJ-5679-11	TCGA-SX-A71V-01		TCGA-DD-AADB-01		TCGA-38-4628-01	TCGA-44-2657-11	TCGA-21-1079-01		TCGA-HZ-A77P-01		TCGA-ZG-A9KY-01		TCGA-AG-A015-01		TCGA-SI-AA8C-01		TCGA-GN-A263-01		TCGA-BR-4256-01		TCGA-EM-A4FM-01	TCGA-EM-A1CT-11	TCGA-AP-A052-01
	TCGA-DK-AA6Q-01		TCGA-A2-A0D3-01	TCGA-BH-A18M-11	TCGA-DS-A0VM-01		TCGA-DM-A1DB-01		TCGA-CV-A468-01		TCGA-B0-5088-01	TCGA-B2-5636-11	TCGA-IA-A40X-01		TCGA-ZP-A9CY-01		TCGA-97-A4M1-01	TCGA-49-6742-11	TCGA-43-8116-01		TCGA-IB-7890-01		TCGA-J4-A83L-01		TCGA-F5-6811-01		TCGA-IE-A4EI-01		TCGA-ER-A19K-01		TCGA-FP-A4BF-01		TCGA-EM-A22L-01	TCGA-EL-A3ZS-11	TCGA-AX-A3GI-01
	TCGA-DK-A6B2-01		TCGA-B6-A0X4-01	TCGA-E9-A1N9-11	TCGA-FU-A770-01		TCGA-A6-6781-01		TCGA-CR-5250-01		TCGA-B0-5104-01	TCGA-CW-5591-11	TCGA-BQ-5883-01		TCGA-DD-AACG-01		TCGA-64-1679-01	TCGA-49-6761-11	TCGA-56-5897-01		TCGA-IB-A7LX-01		TCGA-CH-5737-01		TCGA-EI-6885-01		TCGA-DX-AB2W-01		TCGA-BF-A5ES-01		TCGA-RD-A7BS-01		TCGA-FY-A2QD-01	TCGA-KS-A41J-11	TCGA-4E-A92E-01
	TCGA-FD-A3SQ-01		TCGA-D8-A1J8-01	TCGA-E9-A1NA-11	TCGA-ZJ-AAX8-01		TCGA-AA-3955-01		TCGA-CV-6952-01		TCGA-B0-4813-01	TCGA-CW-6088-11	TCGA-DZ-6134-01		TCGA-2Y-A9H1-01		TCGA-44-6775-01	TCGA-55-6979-11	TCGA-85-A50Z-01		TCGA-3A-A9I7-01		TCGA-J4-A83N-01		TCGA-AF-2687-01		TCGA-3B-A9I3-01		TCGA-EB-A44O-01		TCGA-BR-8486-01		TCGA-DE-A7U5-01		TCGA-B5-A11M-01
	TCGA-BT-A42F-01		TCGA-A2-A04V-01	TCGA-BH-A0BT-11	TCGA-C5-A3HL-01		TCGA-A6-5659-01		TCGA-CV-7413-01		TCGA-B8-5165-01	TCGA-A3-3358-11	TCGA-UZ-A9Q1-01		TCGA-FV-A3I0-01		TCGA-49-AARO-01		TCGA-66-2773-01		TCGA-2L-AAQM-01		TCGA-HC-7820-01		TCGA-AG-A01Y-01		TCGA-WK-A8XY-01		TCGA-XV-A9VZ-01		TCGA-IN-8462-01		TCGA-DJ-A13W-01		TCGA-A5-A0GX-01
	TCGA-XF-A9SL-01		TCGA-AR-A24X-01	TCGA-BH-A1ET-11	TCGA-EK-A2IP-01		TCGA-AD-6964-01		TCGA-D6-6826-01		TCGA-CJ-4639-01	TCGA-CZ-5982-11	TCGA-P4-A5EA-01		TCGA-BC-A10S-01		TCGA-J2-8192-01		TCGA-34-A5IX-01		TCGA-2J-AABR-01		TCGA-YL-A8HO-01		TCGA-AG-3612-01		TCGA-DX-A7ET-01		TCGA-BF-AAP4-01		TCGA-IN-A6RS-01		TCGA-DE-A4M9-01		TCGA-B5-A0K1-01
	TCGA-BT-A2LD-01		TCGA-BH-A0BP-01	TCGA-BH-A0BQ-11	TCGA-EK-A2R8-01		TCGA-QG-A5Z1-01		TCGA-BB-A6UO-01		TCGA-A3-A6NI-01	TCGA-CJ-5672-11	TCGA-PJ-A5Z9-01		TCGA-EP-A2KA-01		TCGA-64-5778-01		TCGA-22-5482-01		TCGA-HZ-8001-01		TCGA-G9-6351-01		TCGA-DY-A1DE-01		TCGA-DX-A3LT-01		TCGA-EB-A3XD-01		TCGA-HU-8238-01		TCGA-BJ-A192-01		TCGA-BG-A0W2-01
	TCGA-FD-A3SO-01		TCGA-V7-A7HQ-01	TCGA-BH-A0DV-11	TCGA-EA-A1QT-01		TCGA-AD-5900-01		TCGA-D6-A4ZB-01		TCGA-B2-5633-01	TCGA-CJ-5689-11	TCGA-DW-7842-01		TCGA-BD-A2L6-01		TCGA-97-7937-01		TCGA-56-A4ZK-01		TCGA-F2-A7TX-01		TCGA-VN-A943-01		TCGA-AF-A56K-01		TCGA-SI-AA8B-01		TCGA-EB-A41B-01		TCGA-CD-A487-01		TCGA-EL-A3H3-01		TCGA-BG-A0MG-01
	TCGA-E7-A677-01		TCGA-BH-A0DV-01	TCGA-A7-A13E-11	TCGA-EX-A69L-01		TCGA-AA-A01I-01		TCGA-BA-6873-01		TCGA-A3-3311-01	TCGA-B0-5697-11	TCGA-AL-3466-01		TCGA-DD-AAE7-01		TCGA-78-8662-01		TCGA-66-2758-01		TCGA-F2-6880-01		TCGA-KK-A8IJ-01		TCGA-AH-6549-01		TCGA-QQ-A5VC-01		TCGA-EB-A553-01		TCGA-VQ-A8P8-01		TCGA-EL-A3T1-01		TCGA-AX-A2HD-01
	TCGA-CF-A9FH-01		TCGA-BH-A0HN-01	TCGA-BH-A0B7-11	TCGA-EK-A2H0-01		TCGA-CK-4952-01		TCGA-D6-6517-01		TCGA-A3-3323-01	TCGA-CJ-5681-11	TCGA-P4-A5E6-01		TCGA-FV-A2QQ-01		TCGA-78-7536-01		TCGA-33-AASJ-01		TCGA-LB-A8F3-01		TCGA-G9-6498-01		TCGA-AG-3600-01		TCGA-DX-AB2G-01		TCGA-FS-A1ZN-01		TCGA-CG-4462-01		TCGA-EL-A3GZ-01		TCGA-BS-A0TC-01
	TCGA-GD-A76B-01		TCGA-BH-A0HA-01	TCGA-BH-A0E0-11	TCGA-EA-A5FO-01		TCGA-G4-6310-01		TCGA-CN-A499-01		TCGA-A3-3372-01	TCGA-B8-4619-11	TCGA-MH-A55W-01		TCGA-K7-A6G5-01		TCGA-86-6562-01		TCGA-85-8288-01		TCGA-3A-A9IR-01		TCGA-VP-A876-01		TCGA-AG-3878-01		TCGA-DX-A6YT-01		TCGA-XV-AAZY-01		TCGA-BR-8679-01		TCGA-DJ-A3V2-01		TCGA-A5-A0GW-01
	TCGA-DK-A3IS-01		TCGA-EW-A1J1-01	TCGA-BH-A0HA-11	TCGA-DS-A1OB-01		TCGA-AA-3984-01		TCGA-CQ-6227-01		TCGA-A3-3306-01	TCGA-CW-6090-11	TCGA-G7-6797-01		TCGA-G3-A25S-01		TCGA-67-6216-01		TCGA-22-1017-01		TCGA-XD-AAUH-01		TCGA-ZG-A9L1-01		TCGA-AG-3881-01		TCGA-X6-A8C4-01		TCGA-BF-AAP2-01		TCGA-HF-7134-01		TCGA-H2-A3RI-01		TCGA-D1-A3DA-01
	TCGA-XF-AAMY-01		TCGA-AO-A12D-01	TCGA-E2-A1LH-11	TCGA-Q1-A73Q-01		TCGA-A6-5659-01_r1		TCGA-P3-A6T0-01		TCGA-BP-4981-01	TCGA-CZ-5466-11	TCGA-P4-A5E8-01		TCGA-DD-AAE3-01		TCGA-97-8176-01		TCGA-39-5035-01		TCGA-3A-A9IH-01		TCGA-G9-6365-01		TCGA-F5-6814-01		TCGA-DX-A6YR-01		TCGA-EB-A44P-01		TCGA-FP-A8CX-01		TCGA-EM-A22N-01		TCGA-A5-A0GH-01
	TCGA-FD-A3B5-01		TCGA-E2-A10C-01	TCGA-BH-A0DL-11	TCGA-VS-A94Z-01		TCGA-AA-3543-01		TCGA-CQ-A4CH-01		TCGA-BP-4967-01	TCGA-CJ-6033-11	TCGA-P4-A5E7-01		TCGA-BC-A217-01		TCGA-62-A470-01		TCGA-22-1016-01		TCGA-2L-AAQI-01		TCGA-EJ-A6RA-01		TCGA-CI-6623-01		TCGA-DX-AB2Z-01		TCGA-EB-A44N-01		TCGA-BR-4267-01		TCGA-EL-A4K2-01		TCGA-AX-A2H7-01
	TCGA-XF-AAN1-01		TCGA-EW-A6SB-01	TCGA-E2-A153-11	TCGA-C5-A1MF-01		TCGA-A6-2674-01		TCGA-CR-7390-01		TCGA-B0-5696-01	TCGA-CZ-5986-11	TCGA-F9-A8NY-01		TCGA-DD-A1EG-01		TCGA-50-8459-01		TCGA-22-0944-01		TCGA-HZ-7920-01		TCGA-HI-7168-01		TCGA-DC-6682-01		TCGA-DX-A3UA-01		TCGA-EB-A431-01		TCGA-BR-7723-01		TCGA-BJ-A0Z3-01		TCGA-B5-A0JU-01
	TCGA-C4-A0F7-01		TCGA-GM-A5PV-01	TCGA-BH-A1F2-11	TCGA-DR-A0ZM-01		TCGA-AZ-6601-01		TCGA-UF-A7JJ-01		TCGA-BP-4782-01	TCGA-B0-5703-11	TCGA-SX-A71R-01		TCGA-FV-A496-01		TCGA-35-4123-01		TCGA-56-8201-01		TCGA-2J-AAB9-01		TCGA-V1-A9O7-01		TCGA-EI-6509-01		TCGA-DX-A3UC-01		TCGA-EB-A550-01		TCGA-KB-A93J-01		TCGA-FK-A3SB-01		TCGA-AP-A1DV-01
	TCGA-ZF-AA52-01		TCGA-A8-A07W-01	TCGA-BH-A1FD-11	TCGA-DS-A7WF-01		TCGA-WS-AB45-01		TCGA-CV-6003-01		TCGA-AK-3465-01	TCGA-B0-5691-11	TCGA-WN-A9G9-01		TCGA-DD-AACI-01		TCGA-55-7994-01		TCGA-60-2716-01		TCGA-IB-AAUW-01		TCGA-J4-A67T-01		TCGA-AG-A01J-01		TCGA-IF-A3RQ-01		TCGA-D9-A4Z5-01		TCGA-FP-8209-01		TCGA-EL-A3CO-01		TCGA-BG-A186-01
	TCGA-ZF-A9RC-01		TCGA-AC-A2QH-01	TCGA-BH-A1FJ-11	TCGA-C5-A1BM-01		TCGA-AZ-4323-01		TCGA-CQ-5325-01		TCGA-CJ-4916-01		TCGA-IA-A83W-01		TCGA-DD-AAD0-01		TCGA-86-A4P8-01		TCGA-MF-A522-01		TCGA-IB-7897-01		TCGA-HC-8262-01		TCGA-EI-6506-01		TCGA-DX-A1L0-01		TCGA-BF-A1PX-01		TCGA-D7-6521-01		TCGA-EL-A3T6-01		TCGA-B5-A1MZ-01
	TCGA-GV-A3JX-01		TCGA-A1-A0SE-01	TCGA-BH-A0BZ-11	TCGA-EK-A2RC-01		TCGA-A6-3809-01		TCGA-QK-A6IJ-01		TCGA-BP-4781-01		TCGA-B9-A8YI-01		TCGA-DD-A3A5-01		TCGA-55-8087-01		TCGA-63-A5MR-01		TCGA-2J-AABV-01		TCGA-YL-A9WL-01		TCGA-AG-A025-01		TCGA-QC-A6FX-01		TCGA-FR-A2OS-01		TCGA-VQ-A8PE-01		TCGA-EL-A3CP-01		TCGA-D1-A176-01
	TCGA-UY-A8OC-01		TCGA-E9-A2JS-01	TCGA-BH-A18V-11	TCGA-MY-A5BE-01		TCGA-AD-6963-01		TCGA-CR-6478-01		TCGA-B0-4814-01		TCGA-5P-A9JW-01		TCGA-DD-AAE0-01		TCGA-44-8119-01		TCGA-60-2703-01		TCGA-HZ-8315-01		TCGA-EJ-A7NH-01		TCGA-AG-3591-01		TCGA-DX-A8BP-01		TCGA-EB-A551-01		TCGA-IN-A6RN-01		TCGA-EL-A3CZ-01		TCGA-EY-A548-01
	TCGA-CF-A9FF-01		TCGA-AC-A3EH-01	TCGA-BH-A0DQ-11	TCGA-C5-A7XC-01		TCGA-D5-5541-01		TCGA-CV-7100-01		TCGA-BP-4991-01		TCGA-2Z-A9JN-01		TCGA-2Y-A9H7-01		TCGA-93-A4JQ-01		TCGA-34-7107-01		TCGA-3A-A9I5-01		TCGA-G9-6378-01		TCGA-AH-6544-01		TCGA-DX-A8BJ-01		TCGA-BF-AAP1-01		TCGA-IN-A6RJ-01		TCGA-BJ-A0ZC-01		TCGA-AX-A1C5-01
	TCGA-CU-A5W6-01		TCGA-A7-A0CD-01	TCGA-BH-A0BJ-11	TCGA-EA-A1QS-01		TCGA-3L-AA1B-01		TCGA-CQ-5324-01		TCGA-BP-4965-01		TCGA-BQ-7045-01		TCGA-5C-AAPD-01		TCGA-99-AA5R-01		TCGA-39-5016-01		TCGA-2L-AAQA-01		TCGA-M7-A724-01		TCGA-AG-3593-01		TCGA-DX-A7EF-01		TCGA-EB-A430-01		TCGA-HU-A4GT-01		TCGA-FK-A3SH-01		TCGA-PG-A917-01
	TCGA-BL-A13J-01_Rep83		TCGA-D8-A147-01	TCGA-E2-A1L7-11	TCGA-EA-A44S-01		TCGA-A6-5666-01		TCGA-CN-A498-01		TCGA-B8-4619-01		TCGA-AL-3467-01		TCGA-DD-A4NJ-01		TCGA-64-1678-01		TCGA-58-8390-01		TCGA-IB-7652-01		TCGA-J4-A6G3-01		TCGA-AG-3601-01		TCGA-HB-A2OT-01		TCGA-EB-A85I-01		TCGA-CG-4469-01		TCGA-DJ-A2PQ-01		TCGA-AP-A1DK-01
	TCGA-ZF-A9R4-01		TCGA-B6-A40B-01	TCGA-BH-A0E1-11	TCGA-DS-A5RQ-01		TCGA-A6-6142-01		TCGA-CR-7379-01		TCGA-CZ-5451-01		TCGA-B1-A654-01		TCGA-LG-A9QD-01		TCGA-55-A494-01		TCGA-85-6560-01		TCGA-L1-A7W4-01		TCGA-VP-A872-01		TCGA-AG-A026-01		TCGA-QQ-A5VA-01		TCGA-D3-A5GT-01		TCGA-BR-8484-01		TCGA-ET-A40S-01		TCGA-A5-A3LO-01
	TCGA-DK-A3X2-01		TCGA-AR-A1AU-01	TCGA-BH-A0DO-11	TCGA-EA-A3QD-01		TCGA-DM-A28G-01		TCGA-CV-6959-01		TCGA-BP-4784-01		TCGA-HE-7130-01		TCGA-WQ-AB4B-01		TCGA-S2-AA1A-01		TCGA-22-4591-01		TCGA-Z5-AAPL-01		TCGA-HC-7817-01		TCGA-AH-6547-01		TCGA-DX-A2J1-01		TCGA-IH-A3EA-01		TCGA-CD-8534-01		TCGA-J8-A3O2-01		TCGA-EO-A22S-01
	TCGA-C4-A0F6-01		TCGA-A8-A07J-01	TCGA-BH-A1F0-11	TCGA-VS-AA62-01		TCGA-A6-6781-01_r1		TCGA-CR-7377-01		TCGA-A3-3362-01		TCGA-SX-A71U-01		TCGA-DD-AACW-01		TCGA-44-6776-01		TCGA-63-5128-01		TCGA-HZ-8637-01		TCGA-EJ-5507-01		TCGA-F5-6812-01		TCGA-3B-A9HV-01		TCGA-FW-A5DX-01		TCGA-VQ-AA6F-01		TCGA-DJ-A1QQ-01		TCGA-BG-A0MS-01
	TCGA-YC-A9TC-01		TCGA-LL-A5YP-01	TCGA-E9-A1RD-11	TCGA-VS-A8QC-01		TCGA-CM-6169-01		TCGA-CX-7082-01		TCGA-A3-3349-01		TCGA-B1-7332-01		TCGA-CC-5261-01		TCGA-78-7159-01		TCGA-85-8071-01		TCGA-HV-A5A4-01		TCGA-CH-5765-01		TCGA-AG-3580-01		TCGA-HB-A5W3-01		TCGA-BF-A1PZ-01		TCGA-BR-8289-01		TCGA-DJ-A3UP-01		TCGA-BS-A0TI-01
	TCGA-DK-AA77-01		TCGA-E9-A1R0-01	TCGA-BH-A1FN-11	TCGA-VS-A9U6-01		TCGA-A6-6650-01_r1		TCGA-WA-A7H4-01		TCGA-CJ-6033-01		TCGA-B9-5155-01		TCGA-DD-A73B-01		TCGA-97-A4LX-01		TCGA-39-5040-01		TCGA-HZ-A49I-01		TCGA-ZG-A9ND-01		TCGA-DY-A1DD-01		TCGA-X6-A8C5-01		TCGA-EB-A5VU-01		TCGA-ZA-A8F6-01		TCGA-FY-A3R7-01		TCGA-AJ-A3EJ-01
	TCGA-UY-A9PH-01		TCGA-B6-A400-01	TCGA-BH-A0DH-11	TCGA-VS-A9V2-01		TCGA-AA-3663-01		TCGA-CV-6962-01		TCGA-BP-4969-01		TCGA-AL-3471-01		TCGA-DD-A4NN-01		TCGA-44-2662-01		TCGA-98-A53A-01		TCGA-M8-A5N4-01		TCGA-EJ-A65E-01		TCGA-G5-6235-01		TCGA-DX-A7EI-01		TCGA-BF-A9VF-01		TCGA-HU-A4GD-01		TCGA-EL-A4JW-01		TCGA-AX-A2HF-01
	TCGA-XF-A9T4-01		TCGA-XX-A899-01	TCGA-BH-A0BV-11	TCGA-IR-A3LI-01		TCGA-A6-6141-01		TCGA-CN-6019-01		TCGA-BP-5170-01		TCGA-2Z-A9JP-01		TCGA-MI-A75C-01		TCGA-38-A44F-01		TCGA-98-7454-01		TCGA-YH-A8SY-01		TCGA-HC-7210-01		TCGA-AG-3598-01		TCGA-DX-A6BE-01		TCGA-EB-A5UM-01		TCGA-RD-A8N2-01		TCGA-FE-A3PD-01		TCGA-D1-A0ZZ-01
	TCGA-4Z-AA7N-01		TCGA-A2-A0SY-01	TCGA-BH-A18L-11	TCGA-EK-A2RM-01		TCGA-AA-3976-01		TCGA-CN-4741-01		TCGA-BP-5180-01		TCGA-A4-A5Y0-01		TCGA-DD-AAVY-01		TCGA-NJ-A55R-01		TCGA-66-2742-01		TCGA-FB-A78T-01		TCGA-CH-5769-01		TCGA-F5-6702-01		TCGA-IW-A3M5-01		TCGA-EB-A3XB-01		TCGA-CG-5721-01		TCGA-EM-A1YA-01		TCGA-AP-A0LI-01
	TCGA-K4-A5RI-01		TCGA-D8-A1XU-01	TCGA-BH-A18J-11	TCGA-C5-A1ML-01		TCGA-D5-6538-01		TCGA-CN-A63T-01		TCGA-CJ-6032-01		TCGA-B9-4117-01		TCGA-DD-AADG-01		TCGA-80-5611-01		TCGA-85-A4PA-01		TCGA-3E-AAAY-01		TCGA-XK-AAIV-01		TCGA-AG-3887-01		TCGA-UE-A6QT-01		TCGA-BF-A5EP-01		TCGA-BR-A4J5-01		TCGA-DJ-A3V6-01		TCGA-DI-A1NN-01
	TCGA-XF-AAMR-01		TCGA-AO-A12A-01	TCGA-A7-A0DB-11	TCGA-LP-A5U2-01		TCGA-AA-3554-01		TCGA-CR-6473-01		TCGA-BP-4973-01		TCGA-AL-7173-01		TCGA-CC-A8HT-01		TCGA-05-5425-01		TCGA-34-5927-01		TCGA-US-A774-01		TCGA-G9-6361-01		TCGA-AF-6136-01		TCGA-DX-A3M2-01		TCGA-BF-AAOU-01		TCGA-BR-4361-01		TCGA-DJ-A2PW-01		TCGA-B5-A0JX-01
	TCGA-GU-A763-01		TCGA-BH-A0HB-01	TCGA-AC-A2FM-11	TCGA-EA-A3HR-01		TCGA-NH-A6GA-01		TCGA-QK-A6IF-01		TCGA-CJ-4872-01		TCGA-HE-A5NF-01		TCGA-BW-A5NO-01		TCGA-55-8301-01		TCGA-85-A4JC-01		TCGA-HV-A7OP-01		TCGA-V1-A8WS-01		TCGA-DY-A1DC-01		TCGA-X6-A7WA-01		TCGA-EB-A3Y7-01		TCGA-D7-A4Z0-01		TCGA-EM-A4FH-01		TCGA-BS-A0U8-01
	TCGA-DK-A6B0-01		TCGA-E9-A1NH-01	TCGA-BH-A1EU-11	TCGA-VS-A8EG-01		TCGA-G4-6315-01		TCGA-D6-6825-01		TCGA-DV-A4VZ-01		TCGA-B3-A6W5-01		TCGA-MR-A520-01		TCGA-55-A490-01		TCGA-94-7033-01		TCGA-IB-A5SQ-01		TCGA-XK-AAJT-01		TCGA-AF-3913-01		TCGA-DX-AB37-01		TCGA-GN-A8LN-01		TCGA-VQ-A922-01		TCGA-EL-A3GX-01		TCGA-EO-A1Y7-01
	TCGA-E7-A7DU-01		TCGA-E2-A1LA-01	TCGA-BH-A18P-11	TCGA-ZJ-AB0H-01		TCGA-AA-3715-01		TCGA-CQ-5327-01		TCGA-CJ-4895-01		TCGA-P4-A5EB-01		TCGA-CC-A3MC-01		TCGA-44-2665-01		TCGA-37-4141-01		TCGA-YY-A8LH-01		TCGA-KK-A6E8-01		TCGA-AG-A01W-01		TCGA-DX-AB2O-01		TCGA-BF-A3DL-01		TCGA-HU-A4GY-01		TCGA-FY-A3RA-01		TCGA-BK-A4ZD-01
	TCGA-DK-A6B1-01		TCGA-AO-A0J9-01	TCGA-E2-A1BC-11	TCGA-IR-A3LK-01		TCGA-DM-A285-01		TCGA-CR-7370-01		TCGA-B0-5077-01		TCGA-5P-A9JZ-01		TCGA-CC-5260-01		TCGA-95-8039-01		TCGA-22-1005-01		TCGA-HV-A5A6-01		TCGA-XK-AAJU-01		TCGA-DY-A1H8-01		TCGA-X6-A8C2-01		TCGA-EB-A85J-01		TCGA-BR-7196-01		TCGA-MK-A4N9-01		TCGA-AX-A1CR-01
	TCGA-4Z-AA89-01		TCGA-C8-A12Y-01	TCGA-BH-A0BA-11	TCGA-MY-A913-01		TCGA-QG-A5YX-01		TCGA-CV-6948-01		TCGA-BP-4340-01		TCGA-4A-A93W-01		TCGA-DD-AAE1-01		TCGA-44-2668-01_r1		TCGA-96-8169-01		TCGA-3A-A9I9-01		TCGA-V1-A9Z7-01		TCGA-AG-3587-01		TCGA-MJ-A68J-01		TCGA-GN-A4U5-01		TCGA-BR-6456-01		TCGA-E8-A2JQ-01		TCGA-EY-A210-01
	TCGA-G2-AA3F-01		TCGA-B6-A0X7-01	TCGA-BH-A0DP-11	TCGA-C5-A7X8-01		TCGA-AA-3973-01		TCGA-D6-A6EO-01		TCGA-CJ-4918-01		TCGA-5P-A9K3-01		TCGA-DD-AAEB-01		TCGA-73-4670-01		TCGA-21-1072-01		TCGA-2J-AABO-01		TCGA-V1-A9OQ-01		TCGA-CI-6619-01		TCGA-DX-A6BF-01		TCGA-EB-A1NK-01		TCGA-HU-8244-01		TCGA-EM-A2OZ-01		TCGA-DF-A2L0-01
	TCGA-GU-A766-01		TCGA-AN-A0XP-01	TCGA-BH-A0BC-11	TCGA-C5-A1BN-01		TCGA-AA-3950-01		TCGA-CR-7391-01		TCGA-BP-4344-01		TCGA-IA-A83V-01		TCGA-BC-A3KF-01		TCGA-49-4488-01		TCGA-85-7698-01		TCGA-HZ-8003-01		TCGA-4L-AA1F-01		TCGA-CI-6622-01		TCGA-QQ-A5V2-01		TCGA-BF-A3DJ-01		TCGA-R5-A805-01		TCGA-DJ-A3UZ-01		TCGA-EY-A549-01
	TCGA-GC-A3RC-01		TCGA-B6-A0WW-01	TCGA-E9-A1NG-11	TCGA-VS-A8EH-01		TCGA-5M-AATE-01		TCGA-DQ-7592-01		TCGA-AK-3425-01		TCGA-A4-7287-01		TCGA-K7-A5RF-01		TCGA-50-6592-01		TCGA-85-A4JB-01		TCGA-2J-AABE-01		TCGA-EJ-7781-01		TCGA-CL-5917-01		TCGA-DX-A6Z0-01		TCGA-FR-A3R1-01		TCGA-ZQ-A9CR-01		TCGA-EL-A3ZL-01		TCGA-BG-A0VW-01
	TCGA-H4-A2HO-01		TCGA-AO-A1KS-01	TCGA-A7-A13G-11	TCGA-MA-AA3Z-01		TCGA-A6-2682-01		TCGA-CQ-A4C6-01		TCGA-B0-5699-01		TCGA-B9-A5W8-01		TCGA-DD-AADI-01		TCGA-44-5645-01		TCGA-33-4583-01		TCGA-FB-AAQ3-01		TCGA-CH-5746-01		TCGA-EI-6508-01		TCGA-WK-A8XS-01		TCGA-ER-A19T-01		TCGA-D7-A6EV-01		TCGA-BJ-A0Z9-01		TCGA-B5-A11Q-01
	TCGA-XF-AAN2-01		TCGA-AR-A2LH-01	TCGA-BH-A1FM-11	TCGA-FU-A57G-01		TCGA-AA-3877-01		TCGA-QK-A6IH-01		TCGA-CZ-5463-01		TCGA-2Z-A9JJ-01		TCGA-ED-A7PY-01		TCGA-MP-A4TA-01		TCGA-85-7697-01		TCGA-XD-AAUL-01		TCGA-EJ-A7NK-01		TCGA-AG-3893-01		TCGA-DX-AB2P-01		TCGA-DA-A960-01		TCGA-F1-6875-01		TCGA-FE-A233-01		TCGA-AX-A060-01
	TCGA-ZF-AA4R-01		TCGA-B6-A0IJ-01	TCGA-BH-A18Q-11	TCGA-Q1-A73O-01		TCGA-DM-A28F-01		TCGA-CQ-6218-01		TCGA-6D-AA2E-01		TCGA-2Z-A9JG-01		TCGA-RC-A7S9-01		TCGA-J2-A4AD-01		TCGA-56-8622-01		TCGA-2J-AABU-01		TCGA-V1-A8MU-01		TCGA-AG-3581-01		TCGA-DX-A48U-01		TCGA-EB-A24C-01		TCGA-BR-6452-01		TCGA-EM-A3FJ-01		TCGA-EY-A2OP-01
	TCGA-CF-A1HR-01		TCGA-A8-A095-01	TCGA-AC-A2FB-11	TCGA-IR-A3LH-01		TCGA-AA-3867-01		TCGA-HD-8314-01		TCGA-CJ-4643-01		TCGA-V9-A7HT-01		TCGA-G3-AAUZ-01		TCGA-71-6725-01		TCGA-66-2765-01		TCGA-Q3-AA2A-01		TCGA-M7-A722-01		TCGA-AG-3894-01		TCGA-HS-A5N8-01		TCGA-EB-A41A-01		TCGA-BR-A4J9-01		TCGA-EL-A4JX-01		TCGA-D1-A1NW-01
	TCGA-XF-A8HC-01		TCGA-EW-A1P3-01	TCGA-BH-A1FC-11	TCGA-DS-A0VN-01		TCGA-A6-2684-01		TCGA-H7-A6C4-01		TCGA-CJ-4904-01		TCGA-UZ-A9PZ-01		TCGA-2Y-A9H4-01		TCGA-44-2666-01_r1		TCGA-77-7463-01		TCGA-IB-7649-01		TCGA-YL-A8SJ-01		TCGA-AG-3892-01		TCGA-DX-AB32-01		TCGA-XV-AAZW-01		TCGA-3M-AB47-01		TCGA-EL-A3H8-01		TCGA-BS-A0UM-01
	TCGA-XF-AAN0-01		TCGA-D8-A27H-01	TCGA-E2-A158-11	TCGA-EK-A3GM-01		TCGA-AA-3814-01		TCGA-CR-7374-01		TCGA-B2-5635-01		TCGA-A4-A772-01		TCGA-G3-AAV4-01		TCGA-50-5930-01		TCGA-43-A474-01		TCGA-HZ-8638-01		TCGA-VN-A88M-01		TCGA-DY-A1DF-01		TCGA-DX-A6B7-01		TCGA-YG-AA3N-01		TCGA-VQ-AA6A-01		TCGA-DJ-A4UL-01		TCGA-SJ-A6ZJ-01
	TCGA-KQ-A41S-01		TCGA-B6-A0WX-01	TCGA-BH-A0C3-11	TCGA-C5-A7CH-01		TCGA-DM-A28K-01		TCGA-MZ-A5BI-01		TCGA-BP-4766-01		TCGA-MH-A854-01		TCGA-FV-A3R3-01		TCGA-44-A47B-01		TCGA-O2-A52Q-01		TCGA-2J-AABF-01		TCGA-EJ-A65D-01		TCGA-AG-3999-01		TCGA-DX-AB2H-01		TCGA-EB-A6QY-01		TCGA-D7-A4YU-01		TCGA-DJ-A3UN-01		TCGA-BK-A139-01
	TCGA-ZF-AA4X-01		TCGA-D8-A146-01	TCGA-E2-A15K-11	TCGA-VS-A9UC-01		TCGA-DM-A28M-01		TCGA-BA-A6DE-01		TCGA-A3-3316-01		TCGA-5P-A9K8-01		TCGA-ED-A66X-01		TCGA-55-7995-01		TCGA-77-7138-01		TCGA-HZ-A4BK-01		TCGA-KK-A6DY-01		TCGA-F5-6864-01		TCGA-X9-A973-01				TCGA-BR-A4J7-01		TCGA-EL-A3ZM-01		TCGA-EO-A3B0-01
	TCGA-ZF-A9R7-01		TCGA-BH-A1FC-01	TCGA-BH-A18U-11	TCGA-VS-A9UY-01		TCGA-AA-A00K-01		TCGA-CN-6997-01		TCGA-BP-5173-01		TCGA-SX-A71W-01		TCGA-2Y-A9H2-01		TCGA-55-8203-01		TCGA-37-3789-01		TCGA-FB-AAPZ-01		TCGA-G9-6347-01		TCGA-AG-3594-01		TCGA-MO-A47R-01				TCGA-HU-A4GJ-01		TCGA-ET-A3DQ-01		TCGA-AP-A1DM-01
	TCGA-BT-A3PJ-01		TCGA-B6-A0WY-01	TCGA-BH-A1EW-11	TCGA-C5-A3HD-01		TCGA-G4-6306-01		TCGA-BA-5559-01		TCGA-B0-5707-01		TCGA-F9-A4JJ-01		TCGA-DD-AAW1-01		TCGA-44-6147-01		TCGA-18-3407-01		TCGA-2J-AAB1-01		TCGA-QU-A6IL-01		TCGA-AF-5654-01		TCGA-DX-A3U7-01				TCGA-BR-4187-01		TCGA-FY-A3R8-01		TCGA-BG-A0M0-01
	TCGA-ZF-A9R2-01		TCGA-AN-A0XO-01	TCGA-E9-A1N6-11	TCGA-EK-A2R9-01		TCGA-AA-3862-01		TCGA-CV-7097-01		TCGA-CJ-4869-01		TCGA-BQ-7055-01		TCGA-DD-A115-01		TCGA-55-5899-01		TCGA-22-5474-01		TCGA-IB-A5SS-01		TCGA-HC-A6AQ-01		TCGA-AG-A01N-01		TCGA-KD-A5QU-01				TCGA-BR-4279-01		TCGA-EL-A3CR-01		TCGA-QS-A5YR-01
	TCGA-KQ-A41N-01		TCGA-A2-A3XV-01	TCGA-BH-A1F6-11	TCGA-C5-A1MK-01		TCGA-4T-AA8H-01		TCGA-CV-7177-01		TCGA-CZ-4860-01		TCGA-UZ-A9PK-01		TCGA-EP-A26S-01		TCGA-91-6835-01		TCGA-90-A4ED-01		TCGA-YB-A89D-01		TCGA-EJ-7314-01		TCGA-AF-2693-01		TCGA-MO-A47P-01				TCGA-BR-A4PF-01		TCGA-CE-A483-01		TCGA-DF-A2KN-01
	TCGA-DK-AA76-01		TCGA-E2-A1LG-01	TCGA-AC-A2FF-11	TCGA-VS-A9V5-01		TCGA-G4-6297-01		TCGA-BB-A5HZ-01		TCGA-B4-5844-01		TCGA-GL-6846-01		TCGA-YA-A8S7-01		TCGA-49-AARR-01		TCGA-33-4547-01		TCGA-HZ-8519-01		TCGA-EJ-7317-01		TCGA-AG-3582-01		TCGA-WK-A8XQ-01				TCGA-BR-7715-01		TCGA-EM-A3AI-01		TCGA-AX-A2IN-01
	TCGA-CF-A9FL-01		TCGA-AO-A12C-01	TCGA-E9-A1RI-11	TCGA-ZJ-AAXD-01		TCGA-F4-6806-01		TCGA-CR-7386-01		TCGA-A3-3343-01		TCGA-A4-8517-01		TCGA-FV-A3R2-01		TCGA-55-7725-01		TCGA-68-A59J-01		TCGA-HZ-A9TJ-01		TCGA-KC-A7F3-01		TCGA-AG-3584-01		TCGA-IW-A3M4-01				TCGA-D7-6526-01		TCGA-EL-A3CV-01		TCGA-BG-A0MO-01
	TCGA-DK-A3IT-01		TCGA-EW-A424-01	TCGA-BH-A1F8-11	TCGA-C5-A7CM-01		TCGA-AZ-4308-01		TCGA-QK-A6VC-01		TCGA-B0-5100-01		TCGA-J7-6720-01		TCGA-CC-A3M9-01		TCGA-55-6712-01		TCGA-85-A510-01		TCGA-FB-AAQ0-01		TCGA-FC-A4JI-01		TCGA-AH-6643-01		TCGA-DX-A8BK-01				TCGA-BR-6453-01		TCGA-EM-A1CV-01		TCGA-FI-A2EX-01
	TCGA-DK-A2HX-01		TCGA-AN-A0XN-01	TCGA-A7-A13F-11	TCGA-UC-A7PG-01		TCGA-F4-6459-01		TCGA-CR-6467-01		TCGA-B0-4693-01		TCGA-5P-A9K0-01		TCGA-DD-A4NE-01		TCGA-44-3918-01_r1		TCGA-18-3406-01		TCGA-2J-AAB8-01		TCGA-CH-5741-01		TCGA-AG-4007-01		TCGA-DX-A6Z2-01				TCGA-CD-5813-01		TCGA-CE-A482-01		TCGA-A5-A0GN-01
	TCGA-G2-A3IB-01		TCGA-A8-A075-01	TCGA-BH-A1FH-11	TCGA-EA-A43B-01		TCGA-AA-3947-01		TCGA-CR-6491-01		TCGA-CW-5584-01		TCGA-BQ-5877-01		TCGA-DD-A39Z-01		TCGA-55-8508-01		TCGA-63-A5MI-01		TCGA-HV-A5A5-01		TCGA-HC-7231-01		TCGA-CL-5918-01		TCGA-QQ-A5V9-01				TCGA-D7-A6EY-01		TCGA-E8-A418-01		TCGA-E6-A8L9-01
	TCGA-KQ-A41P-01		TCGA-EW-A1OV-01		TCGA-VS-A9UZ-01		TCGA-A6-5665-01		TCGA-HD-7754-01		TCGA-BP-4765-01		TCGA-2Z-A9JS-01		TCGA-2Y-A9H3-01		TCGA-55-8094-01		TCGA-96-7544-01		TCGA-LB-A7SX-01		TCGA-YL-A9WH-01		TCGA-AG-3731-01		TCGA-DX-A7EM-01				TCGA-BR-8081-01		TCGA-EL-A4K9-01		TCGA-FI-A2D5-01
	TCGA-XF-A8HB-01		TCGA-A8-A093-01		TCGA-UC-A7PF-01		TCGA-A6-2680-01		TCGA-CV-7178-01		TCGA-B0-5108-01		TCGA-A4-7732-01		TCGA-ZS-A9CG-01		TCGA-05-4402-01		TCGA-56-8628-01		TCGA-IB-A6UF-01		TCGA-ZG-A8QW-01		TCGA-AG-3602-01		TCGA-QQ-A8VB-01				TCGA-CG-4304-01		TCGA-DJ-A3V5-01		TCGA-B5-A11S-01
	TCGA-ZF-AA54-01		TCGA-D8-A1JL-01		TCGA-EA-A3HU-01		TCGA-AA-A03F-01		TCGA-CV-7434-01		TCGA-B0-4834-01		TCGA-A4-7915-01		TCGA-G3-AAV1-01		TCGA-55-7914-01		TCGA-60-2712-01		TCGA-HZ-A8P1-01		TCGA-V1-A8ML-01		TCGA-AG-4015-01		TCGA-DX-AB2J-01				TCGA-HU-A4GP-01		TCGA-DJ-A2QA-01		TCGA-H5-A2HR-01
	TCGA-4Z-AA81-01		TCGA-E2-A15M-01		TCGA-C5-A1MP-01		TCGA-G4-6588-01		TCGA-CV-A6JT-01		TCGA-B8-5158-01		TCGA-2Z-A9JD-01		TCGA-2Y-A9H6-01		TCGA-49-6767-01		TCGA-90-7766-01		TCGA-IB-AAUS-01		TCGA-HC-A6HX-01		TCGA-DC-5869-01		TCGA-K1-A42W-01				TCGA-VQ-A928-01		TCGA-DJ-A4UT-01		TCGA-AP-A0LP-01
	TCGA-4Z-AA7M-01		TCGA-AR-A1AP-01		TCGA-DS-A1O9-01		TCGA-AA-3562-01		TCGA-CQ-7063-01		TCGA-B0-4945-01		TCGA-Y8-A8RZ-01		TCGA-FV-A3I1-01		TCGA-49-AAQV-01		TCGA-18-3411-01		TCGA-US-A77E-01		TCGA-HC-A6AO-01		TCGA-AH-6903-01		TCGA-DX-A48O-01				TCGA-D7-6528-01		TCGA-MK-A4N7-01		TCGA-SL-A6JA-01
	TCGA-4Z-AA7R-01		TCGA-E2-A1IG-01		TCGA-VS-A9UI-01		TCGA-AA-3494-01		TCGA-CN-4734-01		TCGA-B0-5712-01		TCGA-A4-7585-01		TCGA-DD-AACH-01		TCGA-97-7547-01		TCGA-77-7140-01		TCGA-HZ-8005-01		TCGA-VP-A87C-01		TCGA-AG-A01L-01		TCGA-IS-A3KA-01				TCGA-R5-A7ZE-01		TCGA-EM-A22M-01		TCGA-AJ-A8CW-01
	TCGA-DK-A3WX-01		TCGA-A2-A0CP-01		TCGA-C5-A7UH-01		TCGA-CK-5916-01		TCGA-CR-7392-01		TCGA-CZ-5452-01		TCGA-GL-7966-01		TCGA-3K-AAZ8-01		TCGA-50-5068-01		TCGA-85-A53L-01		TCGA-2L-AAQL-01		TCGA-KK-A7B2-01		TCGA-EI-6882-01		TCGA-HS-A5NA-01				TCGA-CG-4306-01		TCGA-DJ-A3VE-01		TCGA-A5-A0R6-01
	TCGA-GU-AATQ-01		TCGA-EW-A1J6-01		TCGA-MU-A51Y-01		TCGA-A6-A567-01		TCGA-CV-7095-01		TCGA-B8-5551-01		TCGA-2Z-A9J8-01		TCGA-DD-A39X-01		TCGA-67-3772-01		TCGA-66-2727-01		TCGA-Q3-A5QY-01		TCGA-YL-A9WI-01		TCGA-AG-3898-01		TCGA-X6-A7WB-01				TCGA-CG-5734-01		TCGA-EL-A3N2-01		TCGA-SL-A6J9-01
	TCGA-GC-A6I3-01		TCGA-A8-A09Z-01		TCGA-FU-A3TQ-01		TCGA-D5-6926-01		TCGA-D6-A6EK-01		TCGA-B0-4842-01		TCGA-SX-A7SM-01		TCGA-DD-A4NB-01		TCGA-55-8205-01		TCGA-56-8083-01		TCGA-XD-AAUG-01		TCGA-CH-5748-01		TCGA-EI-6917-01		TCGA-DX-A8BV-01				TCGA-D7-A6EZ-01		TCGA-DE-A4MB-01		TCGA-KJ-A3U4-01
	TCGA-FD-A6TD-01		TCGA-A8-A07F-01		TCGA-EX-A8YF-01		TCGA-AM-5820-01		TCGA-CV-7183-01		TCGA-B8-A54E-01		TCGA-BQ-5889-01		TCGA-CC-A5UC-01		TCGA-97-7552-01		TCGA-63-A5MB-01		TCGA-2J-AABA-01		TCGA-YL-A9WX-01		TCGA-AG-3885-01		TCGA-DX-A3M1-01				TCGA-VQ-A91A-01		TCGA-FY-A4B0-01		TCGA-D1-A16J-01
	TCGA-FD-A5BZ-01		TCGA-GM-A3XL-01		TCGA-VS-A8EL-01		TCGA-AD-6901-01		TCGA-CQ-7069-01		TCGA-CZ-5456-01		TCGA-UZ-A9PX-01		TCGA-XR-A8TD-01		TCGA-NJ-A55A-01		TCGA-58-8392-01		TCGA-OE-A75W-01		TCGA-WW-A8ZI-01		TCGA-AG-A00Y-01		TCGA-DX-A3UF-01				TCGA-VQ-AA64-01		TCGA-FY-A3R6-01		TCGA-BK-A0CC-01_r1
	TCGA-E7-A3Y1-01		TCGA-A7-A26I-01		TCGA-DS-A0VL-01		TCGA-AA-A00J-01		TCGA-CR-6472-01		TCGA-CZ-5462-01		TCGA-Y8-A8S0-01		TCGA-CC-A7IF-01		TCGA-69-7765-01		TCGA-66-2785-01		TCGA-2J-AABH-01		TCGA-EJ-7788-01		TCGA-DC-6160-01		TCGA-HS-A5N7-01				TCGA-BR-7722-01		TCGA-EL-A3CU-01		TCGA-D1-A1NY-01
	TCGA-BT-A20X-01		TCGA-S3-A6ZG-01		TCGA-EA-A5O9-01		TCGA-AA-3496-01		TCGA-CN-5374-01		TCGA-BP-4959-01		TCGA-A4-7584-01		TCGA-DD-A114-01		TCGA-55-6642-01		TCGA-60-2721-01		TCGA-RB-AA9M-01		TCGA-VN-A88I-01		TCGA-AG-3896-01		TCGA-3B-A9HQ-01				TCGA-BR-8364-01		TCGA-ET-A2N3-01		TCGA-BG-A0VX-01
	TCGA-FD-A6TK-01		TCGA-AC-A8OP-01		TCGA-C5-A2M2-01		TCGA-A6-2684-01_r1		TCGA-CQ-5326-01		TCGA-B0-5097-01		TCGA-IA-A83T-01		TCGA-DD-A1EA-01		TCGA-97-8174-01		TCGA-56-7579-01		TCGA-IB-7889-01		TCGA-EJ-A8FN-01		TCGA-AF-2691-01		TCGA-DX-A6BG-01				TCGA-BR-8678-01		TCGA-EL-A3CY-01		TCGA-AP-A0LT-01
	TCGA-G2-A2EF-01		TCGA-E2-A1LB-01		TCGA-MU-A5YI-01		TCGA-CA-5796-01		TCGA-CN-5366-01		TCGA-CZ-5987-01		TCGA-B9-A5W9-01		TCGA-G3-A25U-01		TCGA-69-7761-01		TCGA-21-5787-01		TCGA-FB-AAPP-01		TCGA-J4-A83J-01		TCGA-AG-3605-01		TCGA-X6-A8C6-01				TCGA-BR-A4CR-01		TCGA-EM-A1CU-01		TCGA-AJ-A3TW-01
	TCGA-G2-A2EC-01		TCGA-A2-A0YC-01		TCGA-FU-A2QG-01		TCGA-AA-A01R-01		TCGA-UF-A7J9-01		TCGA-CZ-5465-01		TCGA-G7-7502-01		TCGA-DD-AAE6-01		TCGA-95-7567-01		TCGA-37-A5EM-01		TCGA-RB-A7B8-01		TCGA-J9-A8CK-01		TCGA-AG-A023-01		TCGA-FX-A3TO-01				TCGA-BR-6458-01		TCGA-FY-A3ON-01		TCGA-AP-A5FX-01
	TCGA-K4-A54R-01		TCGA-E9-A1R6-01		TCGA-JW-A5VG-01		TCGA-AA-3696-01		TCGA-QK-A6IG-01		TCGA-CJ-5683-01		TCGA-IA-A83S-01		TCGA-DD-AADK-01		TCGA-50-5051-01		TCGA-85-A511-01		TCGA-FB-A4P5-01		TCGA-M7-A720-01		TCGA-EI-7002-01		TCGA-3B-A9HU-01				TCGA-IN-A6RO-01		TCGA-EM-A3O6-01		TCGA-A5-A0GP-01
	TCGA-BL-A13I-01		TCGA-B6-A0IQ-01		TCGA-FU-A3WB-01		TCGA-AA-3680-01		TCGA-BB-A5HU-01		TCGA-AK-3434-01		TCGA-Y8-A8RY-01		TCGA-FV-A23B-01		TCGA-69-7980-01		TCGA-77-6845-01		TCGA-HZ-A49H-01		TCGA-V1-A9ZR-01		TCGA-AG-3575-01		TCGA-SG-A6Z7-01				TCGA-VQ-AA6D-01		TCGA-FE-A3PA-01		TCGA-AP-A0LS-01
	TCGA-FD-A3B7-01		TCGA-EW-A1IW-01		TCGA-C5-A1BI-01		TCGA-CM-5868-01		TCGA-CV-5435-01		TCGA-BP-5191-01		TCGA-B1-A47M-01		TCGA-G3-A25T-01		TCGA-91-6847-01		TCGA-52-7810-01		TCGA-IB-AAUT-01		TCGA-EJ-A8FU-01		TCGA-F5-6863-01		TCGA-DX-A8BO-01				TCGA-HU-A4G2-01		TCGA-FE-A236-01		TCGA-BG-A0MU-01
	TCGA-G2-A2EO-01		TCGA-A1-A0SQ-01		TCGA-ZJ-AB0I-01		TCGA-CK-4950-01		TCGA-QK-A8Z7-01		TCGA-B2-5635-01_r1		TCGA-2Z-A9JT-01		TCGA-2Y-A9HB-01		TCGA-55-7570-01		TCGA-66-2770-01		TCGA-HZ-7925-01		TCGA-J4-A67L-01		TCGA-AG-3742-01		TCGA-DX-A8BM-01				TCGA-VQ-A924-01		TCGA-DE-A0Y2-01		TCGA-EO-A1Y8-01
	TCGA-FD-A6TE-01		TCGA-D8-A73X-01		TCGA-JX-A3Q8-01		TCGA-D5-6923-01		TCGA-P3-A5Q5-01		TCGA-BP-4343-01		TCGA-BQ-5890-01		TCGA-DD-AACT-01		TCGA-55-8208-01		TCGA-60-2722-01		TCGA-HZ-7926-01		TCGA-YL-A8SQ-01		TCGA-AG-3725-01		TCGA-DX-AATS-01				TCGA-CG-4443-01		TCGA-DJ-A3UU-01		TCGA-A5-A7WJ-01
	TCGA-CU-A3KJ-01		TCGA-E2-A574-01		TCGA-VS-A8Q8-01		TCGA-A6-2672-01_r1		TCGA-D6-A6EP-01		TCGA-CJ-4901-01		TCGA-2Z-A9JL-01		TCGA-DD-AAVR-01		TCGA-95-7562-01		TCGA-43-7658-01		TCGA-HZ-7289-01		TCGA-EJ-8469-01		TCGA-AF-3400-01		TCGA-DX-AB2F-01				TCGA-CG-5722-01		TCGA-EL-A3ZR-01		TCGA-EY-A1GW-01
	TCGA-CF-A8HX-01		TCGA-LL-A441-01		TCGA-C5-A1M5-01		TCGA-AA-3846-01		TCGA-CV-7415-01		TCGA-CJ-4876-01		TCGA-SX-A71S-01		TCGA-XR-A8TF-01		TCGA-44-2656-01		TCGA-22-5492-01		TCGA-2J-AABI-01		TCGA-HC-8266-01		TCGA-EI-6512-01		TCGA-IS-A3K6-01				TCGA-CG-4440-01		TCGA-FY-A4B3-01		TCGA-FI-A2F9-01
	TCGA-E7-A7XN-01		TCGA-EW-A1IX-01		TCGA-C5-A7CK-01		TCGA-AA-3514-01		TCGA-CV-7242-01		TCGA-B0-4845-01		TCGA-UZ-A9PJ-01		TCGA-KR-A7K7-01		TCGA-MP-A4TC-01		TCGA-77-8144-01		TCGA-HZ-A4BH-01		TCGA-HI-7170-01		TCGA-EI-7004-01		TCGA-WP-A9GB-01				TCGA-IP-7968-01		TCGA-E3-A3E0-01		TCGA-AX-A2H5-01
	TCGA-G2-A2EJ-01		TCGA-LL-A5YN-01		TCGA-EA-A97N-01		TCGA-AZ-6603-01		TCGA-CV-6939-01		TCGA-B0-4712-01		TCGA-A4-8310-01		TCGA-BC-A5W4-01		TCGA-44-4112-01		TCGA-21-1076-01		TCGA-US-A77J-01		TCGA-G9-6353-01		TCGA-AG-4001-01		TCGA-DX-A7ES-01				TCGA-HU-A4GC-01		TCGA-EL-A4K7-01		TCGA-A5-A0GJ-01
	TCGA-ZF-A9RM-01		TCGA-A8-A08A-01		TCGA-EK-A2RO-01		TCGA-5M-AAT5-01		TCGA-CV-7432-01		TCGA-BP-4162-01		TCGA-2Z-A9J3-01		TCGA-CC-A7II-01		TCGA-62-8402-01		TCGA-NC-A5HP-01		TCGA-HV-A5A3-01		TCGA-J4-A6G1-01		TCGA-EI-6881-01		TCGA-WK-A8XX-01				TCGA-RD-A8N6-01		TCGA-BJ-A0Z0-01		TCGA-AJ-A3EL-01
	TCGA-FD-A43Y-01		TCGA-E2-A573-01		TCGA-DS-A7WH-01		TCGA-D5-6541-01		TCGA-DQ-7591-01		TCGA-AK-3458-01		TCGA-BQ-7051-01		TCGA-DD-AAD1-01		TCGA-97-8177-01		TCGA-85-8070-01		TCGA-IB-AAUM-01		TCGA-HC-A631-01		TCGA-AG-A016-01		TCGA-DX-AB3B-01				TCGA-VQ-A91U-01		TCGA-EM-A1YD-01		TCGA-BS-A0TE-01
	TCGA-ZF-AA4N-01		TCGA-D8-A1JJ-01		TCGA-C5-A8ZZ-01		TCGA-AA-A01S-01		TCGA-F7-A50G-01		TCGA-DV-A4VX-01		TCGA-5P-A9JU-01		TCGA-4R-AA8I-01		TCGA-05-4250-01		TCGA-O2-A52N-01		TCGA-LB-A9Q5-01		TCGA-EJ-7125-01		TCGA-AG-3883-01		TCGA-DX-A23V-01				TCGA-CG-4305-01		TCGA-BJ-A45F-01		TCGA-AX-A2HH-01
	TCGA-ZF-AA53-01		TCGA-BH-A0C7-01		TCGA-DG-A2KL-01		TCGA-AA-3956-01		TCGA-DQ-5629-01		TCGA-B0-5700-01		TCGA-5P-A9KA-01		TCGA-BC-A112-01		TCGA-75-6205-01		TCGA-77-8008-01		TCGA-IB-7644-01		TCGA-EJ-AB27-01		TCGA-G5-6572-01		TCGA-JV-A5VF-01				TCGA-BR-8368-01		TCGA-EL-A3T7-01		TCGA-EY-A1G7-01
	TCGA-DK-A6AW-01		TCGA-AQ-A0Y5-01		TCGA-EA-A6QX-01		TCGA-D5-6529-01		TCGA-IQ-A61J-01		TCGA-BP-5202-01		TCGA-HE-7129-01		TCGA-G3-A5SK-01		TCGA-44-6145-01		TCGA-68-7755-01		TCGA-FB-AAQ2-01		TCGA-2A-A8VX-01		TCGA-AG-3728-01		TCGA-QQ-A5VB-01				TCGA-BR-7851-01		TCGA-FE-A22Z-01		TCGA-AX-A2HK-01
	TCGA-4Z-AA80-01		TCGA-E2-A1IU-01		TCGA-MY-A5BF-01		TCGA-A6-5661-01		TCGA-CV-5979-01		TCGA-CW-5583-01		TCGA-2Z-A9JK-01		TCGA-DD-AAED-01		TCGA-05-4382-01		TCGA-98-A53I-01		TCGA-IB-AAUU-01		TCGA-FC-A5OB-01		TCGA-AG-3611-01		TCGA-IE-A4EK-01				TCGA-D7-A748-01		TCGA-IM-A3U3-01		TCGA-D1-A17R-01
	TCGA-XF-AAMT-01		TCGA-BH-A0BO-01		TCGA-EK-A2GZ-01		TCGA-CM-5861-01		TCGA-CV-A45Q-01		TCGA-CJ-5686-01		TCGA-BQ-5876-01		TCGA-DD-A4NF-01		TCGA-97-7938-01		TCGA-92-8063-01		TCGA-2J-AABK-01		TCGA-KK-A8I6-01		TCGA-AG-A00C-01		TCGA-DX-A2IZ-01				TCGA-R5-A7ZR-01		TCGA-BJ-A3PR-01		TCGA-AX-A05S-01
	TCGA-R3-A69X-01		TCGA-C8-A138-01		TCGA-VS-A950-01		TCGA-CM-5348-01		TCGA-CR-7368-01		TCGA-B0-4706-01		TCGA-B9-7268-01		TCGA-WJ-A86L-01		TCGA-62-A46R-01		TCGA-85-8479-01		TCGA-S4-A8RO-01		TCGA-2A-A8VV-01		TCGA-G5-6233-01		TCGA-DX-A48J-01				TCGA-CD-5799-01		TCGA-DJ-A2Q3-01		TCGA-AX-A3FV-01
	TCGA-E7-A541-01		TCGA-E2-A14U-01		TCGA-C5-A8YT-01		TCGA-AZ-6598-01		TCGA-CN-6998-01		TCGA-MM-A564-01		TCGA-A4-7997-01		TCGA-CC-A9FU-01		TCGA-44-3917-01		TCGA-98-A53D-01		TCGA-HV-AA8X-01		TCGA-HC-7233-01		TCGA-EI-6883-01		TCGA-PC-A5DP-01				TCGA-BR-8588-01		TCGA-DJ-A13V-01		TCGA-B5-A11P-01
	TCGA-FD-A62O-01		TCGA-E9-A1NE-01		TCGA-LP-A4AX-01		TCGA-A6-2674-01_r1		TCGA-UF-A7JO-01		TCGA-BP-4345-01		TCGA-BQ-5893-01		TCGA-DD-AACJ-01		TCGA-49-6744-01		TCGA-77-7465-01		TCGA-H8-A6C1-01		TCGA-KK-A8IC-01		TCGA-CI-6620-01		TCGA-DX-A8BZ-01				TCGA-VQ-A8PJ-01		TCGA-DJ-A4V4-01		TCGA-D1-A15V-01
	TCGA-BT-A20N-01		TCGA-E2-A1LS-01		TCGA-IR-A3LF-01		TCGA-AA-3519-01		TCGA-CN-A6UY-01		TCGA-A3-3374-01		TCGA-B9-A5W7-01		TCGA-GJ-A9DB-01		TCGA-86-8358-01		TCGA-56-6546-01		TCGA-IB-7886-01		TCGA-J4-A83I-01		TCGA-DC-5337-01		TCGA-3B-A9HY-01				TCGA-CG-5724-01		TCGA-BJ-A28W-01		TCGA-D1-A16Q-01
	TCGA-FD-A3B4-01		TCGA-Z7-A8R5-01		TCGA-C5-A7X3-01		TCGA-G4-6311-01		TCGA-CN-6012-01		TCGA-BP-4960-01		TCGA-A4-7734-01		TCGA-DD-A3A2-01		TCGA-62-A471-01		TCGA-85-8481-01		TCGA-IB-7893-01		TCGA-KK-A8I8-01		TCGA-EI-6884-01		TCGA-DX-A48P-01				TCGA-VQ-A8E0-01		TCGA-ET-A25L-01		TCGA-BG-A0VZ-01
	TCGA-GU-A764-01		TCGA-EW-A1P7-01		TCGA-EK-A2PI-01		TCGA-AA-A00L-01		TCGA-KU-A66S-01		TCGA-CJ-4905-01		TCGA-Y8-A8S1-01		TCGA-DD-AAC8-01		TCGA-MP-A4SW-01		TCGA-56-8304-01		TCGA-3A-A9IC-01		TCGA-ZG-A9LM-01		TCGA-DC-6158-01		TCGA-MB-A5Y9-01				TCGA-CD-8526-01		TCGA-FY-A3WA-01		TCGA-D1-A3DG-01
	TCGA-E7-A8O7-01		TCGA-EW-A1PD-01		TCGA-EA-A3QE-01		TCGA-AZ-4682-01		TCGA-BB-8601-01		TCGA-BP-4989-01		TCGA-HE-A5NJ-01		TCGA-DD-A1EB-01		TCGA-49-4505-01		TCGA-39-5022-01		TCGA-HZ-8636-01		TCGA-VP-A87H-01		TCGA-AF-2692-01		TCGA-IE-A4EH-01				TCGA-FP-7916-01		TCGA-DJ-A1QL-01		TCGA-AX-A0IZ-01
	TCGA-UY-A8OB-01		TCGA-E2-A1IE-01		TCGA-EA-A50E-01		TCGA-AA-A00U-01		TCGA-TN-A7HJ-01		TCGA-A3-A8OX-01		TCGA-GL-A9DE-01		TCGA-KR-A7K8-01		TCGA-55-8090-01		TCGA-63-A5MV-01		TCGA-IB-7887-01		TCGA-KK-A8I7-01		TCGA-DC-6155-01		TCGA-DX-A8BU-01				TCGA-D7-6524-01		TCGA-ET-A3BO-01		TCGA-AP-A1DO-01
	TCGA-DK-A3IV-01		TCGA-AQ-A1H2-01		TCGA-EA-A5ZD-01		TCGA-AY-6386-01		TCGA-CR-7369-01		TCGA-A3-A8CQ-01		TCGA-2Z-A9J5-01		TCGA-DD-A73A-01		TCGA-95-7043-01		TCGA-85-A4QQ-01		TCGA-IB-AAUV-01		TCGA-EJ-A65M-01		TCGA-AG-A02X-01		TCGA-DX-A8BQ-01				TCGA-BR-4370-01		TCGA-EL-A3T8-01		TCGA-B5-A11R-01
	TCGA-SY-A9G0-01		TCGA-BH-A1EU-01		TCGA-VS-A8EB-01		TCGA-CK-5912-01		TCGA-CX-7086-01		TCGA-CW-6090-01		TCGA-5P-A9JY-01		TCGA-LG-A6GG-01		TCGA-50-5933-01		TCGA-51-4080-01		TCGA-3A-A9IZ-01		TCGA-HC-8260-01		TCGA-AG-3890-01		TCGA-DX-A3UB-01				TCGA-HU-A4HD-01		TCGA-DJ-A3V7-01		TCGA-AP-A05J-01
	TCGA-XF-A9T2-01		TCGA-D8-A1JH-01		TCGA-EK-A2RK-01		TCGA-AA-3561-01		TCGA-D6-A4Z9-01		TCGA-CJ-4882-01		TCGA-A4-A4ZT-01		TCGA-BC-A8YO-01		TCGA-44-6146-01		TCGA-43-6143-01		TCGA-HZ-A8P0-01		TCGA-V1-A8MK-01		TCGA-AG-3592-01		TCGA-K1-A3PO-01				TCGA-KB-A93G-01		TCGA-EL-A3T3-01		TCGA-AP-A0LM-01
	TCGA-GC-A3WC-01		TCGA-GM-A2DM-01		TCGA-LP-A7HU-01		TCGA-CM-4744-01		TCGA-CV-5443-01		TCGA-AK-3453-01		TCGA-BQ-5886-01		TCGA-ED-A4XI-01		TCGA-97-7554-01		TCGA-77-A5GB-01		TCGA-3A-A9IX-01		TCGA-KC-A7F6-01		TCGA-AF-6655-01		TCGA-DX-A1KX-01				TCGA-BR-8380-01		TCGA-FE-A239-01		TCGA-BS-A0TA-01
	TCGA-LT-A8JT-01		TCGA-A8-A083-01		TCGA-EK-A2RA-01		TCGA-AA-A01P-01		TCGA-CQ-6221-01		TCGA-CZ-5470-01		TCGA-IZ-8195-01		TCGA-2Y-A9H9-01		TCGA-L9-A5IP-01		TCGA-56-A4BW-01		TCGA-3A-A9IV-01		TCGA-YL-A8HM-01		TCGA-DT-5265-01		TCGA-DX-A48R-01				TCGA-MX-A5UG-01		TCGA-J8-A3YF-01		TCGA-AJ-A23O-01
	TCGA-HQ-A2OE-01		TCGA-E9-A3QA-01		TCGA-C5-A905-01		TCGA-DM-A1HA-01		TCGA-HD-A4C1-01		TCGA-B2-4099-01		TCGA-B1-A657-01		TCGA-DD-AAE9-01		TCGA-78-7145-01		TCGA-85-8277-01		TCGA-XN-A8T5-01		TCGA-HC-7211-01		TCGA-G5-6641-01		TCGA-WK-A8XO-01				TCGA-CG-4475-01		TCGA-DJ-A3VI-01		TCGA-D1-A16D-01
	TCGA-DK-A1AE-01		TCGA-A2-A0SX-01		TCGA-C5-A3HF-01		TCGA-G4-6293-01		TCGA-CQ-5332-01		TCGA-A3-3357-01		TCGA-A4-A5XZ-01		TCGA-CC-A5UD-01		TCGA-75-6207-01		TCGA-43-7657-01		TCGA-IB-8126-01		TCGA-V1-A9OF-01		TCGA-CI-6624-01		TCGA-DX-A3U8-01				TCGA-BR-8080-01		TCGA-EL-A3MY-01		TCGA-AP-A1E1-01
	TCGA-FT-A61P-01		TCGA-D8-A1X9-01		TCGA-BI-A0VR-01		TCGA-G4-6627-01		TCGA-CV-A6JM-01		TCGA-B8-5549-01		TCGA-5P-A9KC-01		TCGA-DD-A3A1-01		TCGA-44-6778-01		TCGA-60-2695-01		TCGA-HZ-7919-01		TCGA-G9-6379-01		TCGA-AG-3902-01		TCGA-X6-A7WC-01				TCGA-BR-8592-01		TCGA-EL-A3GQ-01		TCGA-D1-A0ZO-01
	TCGA-ZF-A9RF-01		TCGA-EW-A6SC-01		TCGA-FU-A3HZ-01		TCGA-A6-6782-01		TCGA-CV-7438-01		TCGA-CJ-4920-01		TCGA-KV-A6GD-01		TCGA-DD-A4NP-01		TCGA-78-7220-01		TCGA-18-5592-01		TCGA-H6-8124-01		TCGA-KK-A6E3-01		TCGA-AG-A020-01		TCGA-Z4-A9VC-01				TCGA-B7-A5TI-01		TCGA-EL-A3ZP-01		TCGA-EY-A1GX-01
	TCGA-C4-A0F1-01		TCGA-AR-A256-01		TCGA-VS-A954-01		TCGA-D5-6930-01		TCGA-CV-A45V-01		TCGA-B8-A54I-01		TCGA-5P-A9K9-01		TCGA-DD-AAC9-01		TCGA-55-8614-01		TCGA-XC-AA0X-01		TCGA-IB-AAUR-01		TCGA-CH-5766-01		TCGA-EI-6514-01		TCGA-3B-A9HL-01				TCGA-BR-A4J6-01		TCGA-DJ-A3VB-01		TCGA-DI-A1NO-01
	TCGA-FD-A43U-01		TCGA-B6-A0RG-01		TCGA-Q1-A73R-01		TCGA-NH-A8F7-01		TCGA-CR-7365-01		TCGA-B0-5075-01		TCGA-Y8-A894-01		TCGA-CC-A7IE-01		TCGA-50-7109-01		TCGA-94-A4VJ-01		TCGA-IB-A5SP-01		TCGA-MG-AAMC-01		TCGA-AG-4008-01		TCGA-DX-A1L2-01				TCGA-D7-A74A-01		TCGA-DJ-A3VF-01		TCGA-D1-A1NZ-01
	TCGA-FD-A6TB-01		TCGA-PE-A5DE-01		TCGA-FU-A3HY-01		TCGA-F4-6704-01		TCGA-CN-5358-01		TCGA-G6-A5PC-01		TCGA-G7-6796-01		TCGA-5R-AAAM-01		TCGA-50-5931-01		TCGA-85-6561-01		TCGA-IB-AAUP-01		TCGA-HC-A632-01		TCGA-AG-3599-01		TCGA-JV-A5VE-01				TCGA-BR-4363-01		TCGA-DJ-A1QN-01		TCGA-BG-A2AD-01
	TCGA-DK-AA6X-01		TCGA-AO-A126-01		TCGA-MA-AA43-01		TCGA-AA-A00D-01		TCGA-UF-A71B-01		TCGA-AK-3450-01		TCGA-BQ-7049-01		TCGA-BC-A10Y-01		TCGA-67-3770-01		TCGA-85-8355-01		TCGA-F2-A44G-01		TCGA-J4-A67O-01		TCGA-AG-3583-01		TCGA-JV-A75J-01				TCGA-BR-8384-01		TCGA-EL-A3ZT-01		TCGA-B5-A0JS-01
	TCGA-CF-A9FM-01		TCGA-E9-A1N3-01		TCGA-Q1-A6DV-01		TCGA-CM-4751-01		TCGA-P3-A5QE-01		TCGA-B2-A4SR-01		TCGA-DW-7838-01		TCGA-DD-AADS-01		TCGA-67-6215-01		TCGA-56-8307-01		TCGA-2J-AABT-01		TCGA-EJ-7123-01				TCGA-IE-A4EJ-01				TCGA-CG-4441-01		TCGA-DJ-A13M-01		TCGA-B5-A0JZ-01
	TCGA-2F-A9KP-01		TCGA-AN-A04A-01		TCGA-C5-A2LT-01		TCGA-D5-6932-01		TCGA-CV-7101-01		TCGA-B0-4818-01		TCGA-EV-5902-01		TCGA-DD-AACK-01		TCGA-05-4389-01		TCGA-77-6843-01		TCGA-2L-AAQE-01		TCGA-KK-A59X-01				TCGA-DX-A3UD-01				TCGA-BR-8591-01		TCGA-MK-A84Z-01		TCGA-AX-A2H2-01
	TCGA-ZF-A9RE-01		TCGA-E9-A3X8-01		TCGA-VS-A8QH-01		TCGA-AZ-4614-01		TCGA-CN-6017-01		TCGA-B0-4714-01		TCGA-MH-A857-01		TCGA-DD-AAVP-01		TCGA-55-8512-01		TCGA-90-7767-01		TCGA-2J-AABP-01		TCGA-V1-A9ZI-01				TCGA-DX-A48N-01				TCGA-BR-7716-01		TCGA-DJ-A3UK-01		TCGA-AX-A2HJ-01
	TCGA-FD-A5BX-01		TCGA-A2-A0YG-01		TCGA-ZJ-A8QR-01		TCGA-AA-A02J-01		TCGA-CN-A63U-01		TCGA-B8-4148-01		TCGA-GL-8500-01		TCGA-NI-A8LF-01		TCGA-83-5908-01		TCGA-39-5030-01		TCGA-F2-A44H-01		TCGA-KK-A6E4-01				TCGA-FX-A8OO-01				TCGA-BR-6457-01		TCGA-FE-A238-01		TCGA-EY-A1GC-01
	TCGA-FD-A3SS-01		TCGA-A8-A084-01		TCGA-VS-A9V0-01		TCGA-AA-3560-01		TCGA-BA-5556-01		TCGA-CJ-4888-01		TCGA-2Z-A9JE-01		TCGA-DD-AAD5-01		TCGA-73-4675-01		TCGA-18-3419-01		TCGA-F2-6879-01		TCGA-KK-A5A1-01				TCGA-DX-A23U-01				TCGA-VQ-A8PH-01		TCGA-ET-A39L-01		TCGA-B5-A11W-01
	TCGA-UY-A78M-01		TCGA-C8-A130-01		TCGA-EA-A4BA-01		TCGA-AA-3837-01		TCGA-CR-5248-01		TCGA-CJ-4902-01		TCGA-B9-4116-01		TCGA-DD-AADL-01		TCGA-64-1676-01		TCGA-43-5668-01		TCGA-IB-AAUN-01		TCGA-KC-A4BN-01				TCGA-DX-A48K-01				TCGA-IN-A6RI-01		TCGA-EM-A2CT-01		TCGA-D1-A16R-01
	TCGA-XF-AAMW-01		TCGA-A2-A4S3-01		TCGA-VS-A8Q9-01		TCGA-A6-5664-01		TCGA-QK-A8Z9-01		TCGA-B0-4838-01		TCGA-5P-A9K4-01		TCGA-G3-A6UC-01		TCGA-O1-A52J-01		TCGA-18-3421-01		TCGA-HZ-A77Q-01		TCGA-M7-A71Y-01				TCGA-3B-A9I1-01				TCGA-VQ-A91K-01		TCGA-EM-A1YC-01		TCGA-EY-A1GL-01
	TCGA-BT-A20T-01		TCGA-A8-A07B-01		TCGA-DS-A0VK-01		TCGA-A6-2676-01		TCGA-CQ-6222-01		TCGA-BP-4961-01		TCGA-BQ-5884-01		TCGA-ED-A459-01		TCGA-44-2657-01		TCGA-56-8624-01		TCGA-3A-A9IU-01		TCGA-HI-7169-01				TCGA-DX-AB2T-01				TCGA-BR-6705-01		TCGA-ET-A39I-01		TCGA-BS-A0TJ-01
	TCGA-XF-A9ST-01		TCGA-OL-A66P-01		TCGA-C5-A8XK-01		TCGA-AA-3655-01		TCGA-KU-A66T-01		TCGA-BP-5190-01		TCGA-2Z-A9JR-01		TCGA-EP-A2KB-01		TCGA-91-6831-01		TCGA-66-2766-01		TCGA-IB-A7M4-01		TCGA-KK-A7AV-01				TCGA-DX-A6YZ-01				TCGA-BR-A44U-01		TCGA-ET-A2N5-01		TCGA-FI-A2EW-01
	TCGA-C4-A0EZ-01		TCGA-A2-A04R-01		TCGA-EK-A2RN-01		TCGA-AA-A00W-01		TCGA-C9-A47Z-01		TCGA-B0-5095-01		TCGA-O9-A75Z-01		TCGA-DD-A73C-01		TCGA-55-8620-01		TCGA-22-4607-01		TCGA-IB-7654-01		TCGA-EJ-5503-01				TCGA-KD-A5QS-01				TCGA-VQ-A8PU-01		TCGA-H2-A3RH-01		TCGA-AX-A05Y-01
	TCGA-FD-A5BU-01		TCGA-A2-A1FW-01		TCGA-JW-A5VJ-01		TCGA-AA-3833-01		TCGA-BB-4223-01		TCGA-DV-5566-01		TCGA-F9-A97G-01		TCGA-5R-AA1D-01		TCGA-44-3918-01_r2		TCGA-33-AASD-01		TCGA-FB-A7DR-01		TCGA-YL-A8HJ-01				TCGA-DX-A7EQ-01				TCGA-BR-4366-01		TCGA-ET-A3DP-01		TCGA-AX-A3G7-01
	TCGA-DK-AA6U-01		TCGA-C8-A137-01		TCGA-C5-A7UC-01		TCGA-AA-3672-01		TCGA-HD-A6I0-01		TCGA-BP-4341-01		TCGA-5P-A9KF-01		TCGA-2V-A95S-01		TCGA-55-7281-01		TCGA-22-5479-01				TCGA-G9-7519-01				TCGA-X6-A7W8-01				TCGA-RD-A8N9-01		TCGA-ET-A3DU-01		TCGA-D1-A0ZS-01
	TCGA-FD-A62S-01		TCGA-AR-A5QN-01		TCGA-C5-A7X5-01		TCGA-A6-2684-01_r2		TCGA-CN-4740-01		TCGA-B0-5812-01		TCGA-B9-4113-01		TCGA-CC-5262-01		TCGA-55-7903-01		TCGA-18-5595-01				TCGA-YL-A9WJ-01				TCGA-SG-A6Z4-01				TCGA-BR-8059-01		TCGA-EL-A3CX-01		TCGA-AX-A1CI-01
	TCGA-G2-A3VY-01		TCGA-AO-A0JG-01		TCGA-PN-A8MA-01		TCGA-F4-6805-01		TCGA-CV-6951-01		TCGA-B2-3923-01_r1		TCGA-BQ-7061-01		TCGA-DD-AADM-01		TCGA-05-4427-01		TCGA-66-2759-01				TCGA-EJ-A7NJ-01				TCGA-DX-AB3C-01				TCGA-BR-6454-01		TCGA-DJ-A2Q6-01		TCGA-AJ-A2QL-01
	TCGA-BT-A2LB-01		TCGA-BH-A202-01		TCGA-UC-A7PD-01		TCGA-CK-4951-01		TCGA-BB-4228-01		TCGA-B0-5709-01		TCGA-G7-6793-01		TCGA-DD-A73E-01		TCGA-MP-A4TJ-01		TCGA-66-2792-01				TCGA-EJ-7792-01				TCGA-DX-A6YV-01				TCGA-CD-8535-01		TCGA-EM-A1CT-01		TCGA-EO-A3AV-01
	TCGA-G2-A3IE-01		TCGA-A1-A0SK-01		TCGA-C5-A8YQ-01		TCGA-AA-3684-01		TCGA-CN-5364-01		TCGA-B8-5545-01		TCGA-B1-5398-01		TCGA-BD-A3EP-01		TCGA-44-7670-01		TCGA-85-8072-01				TCGA-2A-A8VT-01				TCGA-FX-A3RE-01				TCGA-VQ-A91E-01		TCGA-ET-A3BV-01		TCGA-D1-A1NS-01
	TCGA-FD-A3N5-01		TCGA-A2-A0CY-01		TCGA-ZX-AA5X-01		TCGA-CM-5863-01		TCGA-CV-7414-01		TCGA-BP-4331-01		TCGA-IA-A40Y-01		TCGA-DD-A1EJ-01		TCGA-75-7031-01		TCGA-39-5031-01				TCGA-J9-A52E-01				TCGA-DX-A23T-01				TCGA-BR-A44T-01		TCGA-DJ-A4UW-01		TCGA-BS-A0VI-01
	TCGA-DK-A3WY-01		TCGA-B6-A0RL-01		TCGA-VS-A959-01		TCGA-AA-A02Y-01		TCGA-CN-5367-01		TCGA-A3-3373-01		TCGA-2Z-A9J6-01		TCGA-DD-AAW0-01		TCGA-69-A59K-01		TCGA-68-7757-01				TCGA-EJ-5498-01				TCGA-DX-A8BX-01				TCGA-CG-4438-01		TCGA-BJ-A28Z-01		TCGA-AX-A3G3-01
	TCGA-E7-A5KE-01		TCGA-C8-A275-01		TCGA-EK-A3GN-01		TCGA-AA-3531-01		TCGA-P3-A6T3-01		TCGA-B2-4102-01		TCGA-GL-7773-01		TCGA-XR-A8TE-01		TCGA-73-4676-01		TCGA-22-5472-01				TCGA-EJ-7328-01				TCGA-QQ-A8VD-01				TCGA-D7-8579-01		TCGA-BJ-A0Z5-01		TCGA-KP-A3VZ-01
	TCGA-UY-A78P-01		TCGA-BH-A0B2-01		TCGA-VS-A9V4-01		TCGA-AA-3980-01		TCGA-CV-7102-01		TCGA-BP-4976-01		TCGA-BQ-5891-01		TCGA-GJ-A6C0-01		TCGA-86-8054-01		TCGA-22-0940-01				TCGA-HC-7740-01_r1				TCGA-FX-A48G-01				TCGA-VQ-A94T-01		TCGA-DJ-A2Q0-01		TCGA-D1-A174-01
	TCGA-4Z-AA7W-01		TCGA-BH-A0DI-01		TCGA-C5-A1BQ-01		TCGA-AA-A00R-01		TCGA-QK-A8ZA-01		TCGA-B0-4841-01		TCGA-SX-A7SP-01		TCGA-K7-AAU7-01		TCGA-93-A4JP-01		TCGA-22-4609-01				TCGA-EJ-8470-01				TCGA-DX-A2J0-01				TCGA-D7-A6F0-01		TCGA-EL-A3TA-01		TCGA-5B-A90C-01
	TCGA-XF-A9T5-01		TCGA-C8-A12K-01		TCGA-FU-A3NI-01		TCGA-G4-6323-01		TCGA-CN-A6V3-01		TCGA-G6-A8L8-01		TCGA-BQ-5892-01		TCGA-DD-AAEK-01		TCGA-93-7348-01		TCGA-58-8393-01				TCGA-YL-A8SA-01				TCGA-QQ-A8VH-01				TCGA-CG-4301-01		TCGA-EL-A3CW-01		TCGA-D1-A2G6-01
	TCGA-CF-A3MG-01		TCGA-D8-A27N-01		TCGA-C5-A7CO-01		TCGA-AZ-4615-01		TCGA-QK-A6V9-01		TCGA-BP-4337-01		TCGA-SX-A7SQ-01		TCGA-CC-5258-01		TCGA-05-4249-01		TCGA-22-4605-01				TCGA-ZG-A9LB-01				TCGA-VT-A80G-01				TCGA-CG-5718-01		TCGA-DJ-A3V0-01		TCGA-EO-A3L0-01
	TCGA-FD-A6TI-01		TCGA-A2-A1FZ-01		TCGA-DG-A2KJ-01		TCGA-D5-5538-01		TCGA-D6-6515-01		TCGA-B2-3923-01_r2		TCGA-A4-A5DU-01		TCGA-FV-A495-01		TCGA-69-7764-01		TCGA-NK-A5CR-01				TCGA-HC-7232-01				TCGA-DX-A7ER-01				TCGA-IN-AB1X-01		TCGA-ET-A39S-01		TCGA-D1-A169-01
	TCGA-FD-A62P-01		TCGA-A2-A04Y-01		TCGA-C5-A8XJ-01		TCGA-AA-3525-01		TCGA-CV-6960-01		TCGA-CJ-5679-01		TCGA-2Z-A9J9-01		TCGA-UB-A7MF-01		TCGA-86-8076-01		TCGA-34-8456-01				TCGA-QU-A6IO-01				TCGA-QQ-A5VD-01				TCGA-VQ-A8PC-01		TCGA-DJ-A2PX-01		TCGA-AJ-A3NE-01
	TCGA-BL-A13I-01_Rep204		TCGA-C8-A26V-01		TCGA-JW-A5VK-01		TCGA-AA-3538-01		TCGA-HD-8635-01		TCGA-BP-4167-01		TCGA-DZ-6133-01		TCGA-CC-A7IL-01		TCGA-L9-A50W-01		TCGA-18-4086-01				TCGA-G9-6348-01				TCGA-DX-A240-01				TCGA-CD-A48C-01		TCGA-DJ-A1QF-01		TCGA-BK-A26L-01
	TCGA-FD-A6TA-01		TCGA-E9-A1ND-01		TCGA-EA-A3HS-01		TCGA-G4-6298-01		TCGA-DQ-7588-01		TCGA-B0-5706-01		TCGA-EV-5903-01		TCGA-G3-AAV7-01		TCGA-L4-A4E5-01		TCGA-56-A4ZJ-01				TCGA-G9-6369-01				TCGA-Z4-AAPF-01				TCGA-F1-6874-01		TCGA-BJ-A28V-01		TCGA-A5-AB3J-01
	TCGA-DK-AA6M-01		TCGA-EW-A1J5-01		TCGA-VS-A9UV-01		TCGA-CM-6168-01		TCGA-BA-4078-01		TCGA-BP-5200-01		TCGA-P4-AAVO-01		TCGA-G3-A7M6-01		TCGA-MP-A4T6-01		TCGA-90-A59Q-01				TCGA-CH-5750-01				TCGA-PT-A8TR-01				TCGA-VQ-A8E7-01		TCGA-IM-A3ED-01		TCGA-AX-A2HA-01
	TCGA-S5-AA26-01		TCGA-AR-A24L-01		TCGA-LP-A4AU-01		TCGA-A6-5656-01		TCGA-CN-6016-01		TCGA-BP-4963-01		TCGA-IZ-8196-01		TCGA-DD-AAVU-01		TCGA-L9-A743-01		TCGA-77-A5G8-01				TCGA-G9-6384-01				TCGA-DX-A1KY-01				TCGA-BR-8361-01		TCGA-FE-A23A-01		TCGA-BK-A6W4-01
	TCGA-GV-A3JW-01		TCGA-D8-A1XQ-01		TCGA-UC-A7PI-01		TCGA-AA-3952-01		TCGA-BA-6871-01		TCGA-B0-4822-01		TCGA-BQ-5878-01		TCGA-ED-A97K-01		TCGA-64-5775-01		TCGA-66-2777-01				TCGA-V1-A8MG-01				TCGA-DX-A1L1-01				TCGA-BR-7707-01		TCGA-EM-A3FR-01		TCGA-AX-A1CE-01
	TCGA-FD-A5BR-01		TCGA-E2-A1IJ-01		TCGA-VS-A8EC-01		TCGA-QL-A97D-01		TCGA-D6-A6EN-01		TCGA-BP-4160-01		TCGA-GL-A9DD-01		TCGA-2Y-A9GY-01		TCGA-50-5944-01		TCGA-22-5485-01				TCGA-KK-A7AP-01				TCGA-K1-A42X-01				TCGA-FP-7829-01		TCGA-KS-A41I-01		TCGA-PG-A916-01
	TCGA-BT-A0S7-01		TCGA-OL-A5RW-01		TCGA-C5-A1M9-01		TCGA-G4-6321-01		TCGA-BA-5153-01		TCGA-B2-3924-01		TCGA-A4-8312-01		TCGA-DD-A11D-01		TCGA-49-6743-01		TCGA-46-3769-01				TCGA-EJ-7797-01				TCGA-DX-A1KZ-01				TCGA-VQ-AA6K-01		TCGA-DJ-A13T-01		TCGA-E6-A1LX-01
	TCGA-K4-A4AB-01		TCGA-A2-A0ES-01		TCGA-JW-AAVH-01		TCGA-CM-6167-01		TCGA-CV-5441-01		TCGA-BP-4173-01		TCGA-2Z-A9JI-01		TCGA-2Y-A9GV-01		TCGA-67-6217-01		TCGA-66-2800-01				TCGA-M7-A721-01				TCGA-DX-A6YS-01				TCGA-BR-6564-01		TCGA-BJ-A45D-01		TCGA-EY-A2ON-01
	TCGA-K4-A3WU-01		TCGA-AO-A12B-01		TCGA-EK-A2PG-01		TCGA-AA-3941-01		TCGA-CV-7245-01		TCGA-BP-4165-01		TCGA-DW-7834-01		TCGA-CC-A7IK-01		TCGA-44-2656-01_r1		TCGA-43-7656-01				TCGA-KK-A59Z-01				TCGA-DX-AB35-01				TCGA-IN-AB1V-01		TCGA-DJ-A3V9-01		TCGA-FI-A2CX-01
	TCGA-FD-A5BY-01		TCGA-BH-A0E9-01		TCGA-HM-A6W2-01		TCGA-AA-3818-01		TCGA-IQ-A61I-01		TCGA-B0-5102-01		TCGA-BQ-7058-01		TCGA-DD-AACU-01		TCGA-91-6848-01		TCGA-66-2744-01				TCGA-G9-A9S7-01				TCGA-FX-A2QS-01				TCGA-R5-A7ZF-01		TCGA-EM-A2CJ-01		TCGA-D1-A17A-01
	TCGA-BL-A13J-01_Rep214		TCGA-E2-A14R-01		TCGA-EK-A2PL-01		TCGA-AY-A54L-01		TCGA-CV-5971-01		TCGA-B2-3924-01_r1		TCGA-BQ-7060-01		TCGA-ED-A5KG-01		TCGA-97-A4M5-01		TCGA-33-AAS8-01				TCGA-EJ-7325-01				TCGA-WK-A8XT-01				TCGA-D7-8572-01		TCGA-DJ-A13P-01		TCGA-AP-A05H-01
	TCGA-UY-A9PE-01		TCGA-A7-A13E-01_r1		TCGA-C5-A901-01		TCGA-DM-A0XF-01		TCGA-CN-4726-01		TCGA-CJ-4893-01		TCGA-KV-A74V-01		TCGA-EP-A2KC-01		TCGA-55-1596-01		TCGA-66-2755-01				TCGA-VN-A88R-01				TCGA-X6-A8C3-01				TCGA-IN-A7NU-01		TCGA-E8-A437-01		TCGA-D1-A16N-01
	TCGA-FD-A5C0-01		TCGA-E9-A1RG-01		TCGA-BI-A0VS-01		TCGA-NH-A50V-01		TCGA-CV-A464-01		TCGA-BP-4329-01		TCGA-AL-3472-01		TCGA-DD-A11B-01		TCGA-L9-A444-01		TCGA-56-8625-01				TCGA-QU-A6IN-01				TCGA-DX-AB2E-01				TCGA-RD-A8N0-01		TCGA-EM-A3OB-01		TCGA-D1-A16X-01
	TCGA-BT-A20U-01		TCGA-A8-A08C-01		TCGA-VS-A952-01		TCGA-AA-A02O-01		TCGA-CV-7407-01		TCGA-BP-5194-01		TCGA-A4-7288-01		TCGA-G3-A25Y-01		TCGA-MP-A4T7-01		TCGA-60-2713-01				TCGA-J4-A83M-01				TCGA-DX-AB2V-01				TCGA-CD-5804-01		TCGA-EL-A3N3-01		TCGA-B5-A11I-01
	TCGA-XF-A9SK-01		TCGA-BH-A0W3-01		TCGA-JW-A852-01		TCGA-AA-3848-01		TCGA-F7-A623-01		TCGA-B4-5378-01		TCGA-UZ-A9PP-01		TCGA-BC-A10T-01		TCGA-69-7978-01		TCGA-94-8490-01				TCGA-EJ-8468-01				TCGA-3B-A9HJ-01				TCGA-VQ-A92D-01		TCGA-DJ-A3UQ-01		TCGA-BG-A0RY-01
	TCGA-S5-A6DX-01		TCGA-A8-A06Q-01		TCGA-EA-A3HT-01		TCGA-AA-3977-01		TCGA-UF-A7JV-01		TCGA-A3-3328-01		TCGA-A4-A48D-01		TCGA-G3-A5SJ-01		TCGA-05-5428-01		TCGA-NC-A5HN-01				TCGA-V1-A8WN-01				TCGA-PC-A5DN-01				TCGA-MX-A5UJ-01		TCGA-EL-A3H2-01		TCGA-AX-A06D-01
	TCGA-DK-A3X1-01		TCGA-AC-A6NO-01		TCGA-C5-A2LV-01		TCGA-CM-5864-01		TCGA-CN-6995-01		TCGA-AK-3440-01		TCGA-DW-7839-01		TCGA-DD-A4NA-01		TCGA-97-A4M6-01		TCGA-92-7340-01				TCGA-G9-6370-01				TCGA-DX-A23R-01				TCGA-IN-A6RL-01		TCGA-DJ-A13L-01		TCGA-AX-A2H4-01
	TCGA-KQ-A41Q-01		TCGA-BH-A28Q-01		TCGA-EA-A78R-01		TCGA-DM-A1D8-01		TCGA-BB-A6UM-01		TCGA-BP-4985-01		TCGA-KV-A6GE-01		TCGA-CC-A123-01		TCGA-55-8089-01		TCGA-85-A4QR-01				TCGA-V1-A8WL-01				TCGA-FX-A3NJ-01				TCGA-VQ-A91D-01		TCGA-EM-A4FF-01		TCGA-D1-A16E-01
	TCGA-DK-AA6W-01		TCGA-BH-A1FH-01		TCGA-ZJ-AAX4-01		TCGA-AA-3870-01		TCGA-CV-6945-01		TCGA-CJ-4891-01		TCGA-4A-A93Y-01		TCGA-LG-A9QC-01		TCGA-86-8056-01		TCGA-58-8388-01				TCGA-EJ-5502-01				TCGA-DX-AB2Q-01				TCGA-BR-8382-01		TCGA-FY-A3NP-01		TCGA-B5-A11F-01
	TCGA-BT-A0YX-01		TCGA-AO-A0JA-01		TCGA-LP-A4AV-01		TCGA-A6-5659-01_r2		TCGA-F7-A622-01		TCGA-BP-4972-01		TCGA-UZ-A9PN-01		TCGA-O8-A75V-01		TCGA-55-7726-01		TCGA-43-6770-01				TCGA-KK-A8IF-01				TCGA-DX-A23Y-01				TCGA-BR-A4J4-01		TCGA-ET-A39T-01		TCGA-B5-A0JR-01
	TCGA-XF-AAMZ-01		TCGA-OL-A66O-01		TCGA-C5-A1BF-01		TCGA-DM-A0X9-01		TCGA-CV-7236-01		TCGA-CZ-4858-01		TCGA-G7-7501-01		TCGA-UB-AA0U-01		TCGA-95-A4VK-01		TCGA-39-5024-01				TCGA-HC-7078-01				TCGA-N1-A6IA-01				TCGA-HF-A5NB-01		TCGA-EM-A4FO-01		TCGA-AX-A1C8-01
	TCGA-GU-A42Q-01		TCGA-A8-A09N-01		TCGA-VS-A8EJ-01		TCGA-AA-3851-01		TCGA-UF-A71E-01		TCGA-BP-4798-01		TCGA-DW-7837-01		TCGA-K7-A5RG-01		TCGA-97-A4M3-01		TCGA-56-A4BX-01				TCGA-KK-A6E2-01				TCGA-PC-A5DO-01				TCGA-BR-7704-01		TCGA-EL-A3ZQ-01		TCGA-B5-A0K4-01
	TCGA-G2-AA3C-01		TCGA-BH-A1F6-01		TCGA-MU-A8JM-01		TCGA-AZ-6606-01		TCGA-D6-8569-01		TCGA-BP-4787-01		TCGA-UZ-A9PL-01		TCGA-DD-A4NL-01		TCGA-44-2662-01_r1		TCGA-94-A5I6-01				TCGA-EJ-5522-01				TCGA-DX-A6BH-01				TCGA-BR-8295-01		TCGA-H2-A26U-01		TCGA-D1-A177-01
	TCGA-CU-A0YN-01		TCGA-D8-A4Z1-01		TCGA-DS-A1OD-01		TCGA-AA-3681-01		TCGA-CN-5360-01		TCGA-CZ-5453-01		TCGA-DW-7841-01		TCGA-DD-A118-01		TCGA-NJ-A4YG-01		TCGA-77-8140-01				TCGA-V1-A9Z9-01				TCGA-DX-A1KU-01				TCGA-VQ-A91Z-01		TCGA-DJ-A13O-01		TCGA-B5-A11H-01
	TCGA-GD-A3OS-01		TCGA-GI-A2C9-01		TCGA-Q1-A6DW-01		TCGA-G4-6304-01		TCGA-CN-6994-01		TCGA-DV-A4W0-01		TCGA-HE-A5NH-01		TCGA-RC-A7SK-01		TCGA-78-7542-01		TCGA-60-2706-01				TCGA-G9-6354-01				TCGA-PC-A5DL-01				TCGA-CD-8531-01		TCGA-MK-A4N6-01		TCGA-EY-A1GU-01
	TCGA-G2-A2ES-01		TCGA-D8-A1XR-01		TCGA-C5-A2LY-01		TCGA-A6-2679-01		TCGA-CR-6488-01		TCGA-B0-4846-01		TCGA-A4-8630-01		TCGA-DD-AADR-01		TCGA-49-4486-01		TCGA-NC-A5HH-01				TCGA-G9-A9S0-01				TCGA-DX-A7EO-01				TCGA-CG-5717-01		TCGA-EL-A3T0-01		TCGA-D1-A162-01
	TCGA-XF-A8HI-01		TCGA-A2-A3XW-01		TCGA-DG-A2KM-01		TCGA-D5-6539-01		TCGA-P3-A6T4-01		TCGA-AK-3460-01		TCGA-B1-A47N-01		TCGA-ZP-A9CV-01		TCGA-44-7662-01		TCGA-60-2720-01				TCGA-CH-5761-01				TCGA-DX-A7EN-01				TCGA-BR-8381-01		TCGA-BJ-A291-01		TCGA-BS-A0UL-01
	TCGA-DK-A2I4-01		TCGA-A2-A0CS-01		TCGA-JX-A5QV-01		TCGA-AY-5543-01		TCGA-UF-A7JA-01		TCGA-A3-3365-01		TCGA-B3-8121-01		TCGA-DD-AAVS-01		TCGA-99-8033-01		TCGA-21-5786-01				TCGA-2A-A8VL-01				TCGA-DX-A2J4-01				TCGA-D7-6520-01		TCGA-E8-A419-01		TCGA-AJ-A3BF-01
	TCGA-GD-A2C5-01		TCGA-A2-A0EU-01		TCGA-C5-A2M1-01		TCGA-NH-A50T-01		TCGA-CN-6011-01		TCGA-B0-5092-01		TCGA-AL-3473-01		TCGA-DD-A4NK-01		TCGA-95-7944-01		TCGA-NK-A5CX-01				TCGA-EJ-5497-01				TCGA-PC-A5DM-01				TCGA-HU-8602-01		TCGA-EM-A3OA-01		TCGA-B5-A11N-01
	TCGA-XF-AAMG-01		TCGA-AR-A24S-01		TCGA-C5-A7CG-01		TCGA-F4-6856-01		TCGA-CV-5442-01		TCGA-BP-4164-01		TCGA-MH-A560-01		TCGA-DD-A4NQ-01		TCGA-49-AAR2-01		TCGA-34-5231-01				TCGA-HC-7745-01				TCGA-X6-A8C7-01				TCGA-CG-4442-01		TCGA-DJ-A4V5-01		TCGA-BG-A18B-01
	TCGA-CF-A7I0-01		TCGA-E9-A2JT-01		TCGA-VS-A8EK-01		TCGA-AA-3534-01		TCGA-CN-4733-01		TCGA-BP-5176-01		TCGA-B3-4104-01		TCGA-UB-A7ME-01		TCGA-49-6742-01		TCGA-60-2723-01				TCGA-G9-6364-01				TCGA-DX-AB3A-01				TCGA-RD-A7BW-01		TCGA-FY-A3I4-01		TCGA-BG-A0M9-01
	TCGA-E7-A4IJ-01		TCGA-A8-A09K-01		TCGA-IR-A3LA-01		TCGA-AU-6004-01		TCGA-CN-5356-01		TCGA-CZ-5454-01		TCGA-P4-A5ED-01		TCGA-DD-AADV-01		TCGA-78-7535-01		TCGA-21-1076-01_r1				TCGA-G9-6499-01				TCGA-DX-A6BA-01				TCGA-HU-8610-01		TCGA-ET-A3DW-01		TCGA-B5-A121-01
	TCGA-FD-A6TC-01		TCGA-LL-A50Y-01		TCGA-R2-A69V-01		TCGA-CK-5915-01		TCGA-P3-A6T6-01		TCGA-B0-5697-01		TCGA-IA-A40U-01		TCGA-MI-A75E-01		TCGA-05-4418-01		TCGA-21-1078-01				TCGA-VP-A878-01				TCGA-MB-A8JK-01				TCGA-VQ-A94R-01		TCGA-EM-A3AP-01		TCGA-AJ-A2QM-01
	TCGA-CF-A27C-01		TCGA-A2-A0T2-01		TCGA-IR-A3LC-01		TCGA-AD-6899-01		TCGA-IQ-A61E-01		TCGA-DV-5574-01		TCGA-BQ-5881-01		TCGA-DD-AAEE-01		TCGA-55-A48Z-01		TCGA-85-8582-01				TCGA-V1-A9ZG-01				TCGA-IE-A3OV-01				TCGA-RD-A8N1-01		TCGA-ET-A3BN-01		TCGA-DF-A2KS-01
	TCGA-DK-A1AB-01		TCGA-A7-A26G-01		TCGA-C5-A1MN-01		TCGA-A6-A5ZU-01		TCGA-CV-6943-01		TCGA-BP-4799-01		TCGA-GL-A59R-01		TCGA-DD-A11A-01		TCGA-44-6146-01_r1		TCGA-92-8064-01				TCGA-2A-A8W3-01				TCGA-SI-A71Q-01				TCGA-SW-A7EA-01		TCGA-ET-A25K-01		TCGA-AJ-A3NH-01
	TCGA-4Z-AA7S-01		TCGA-D8-A1XK-01		TCGA-HM-A3JJ-01		TCGA-AA-A00F-01		TCGA-CX-A4AQ-01		TCGA-B0-4817-01		TCGA-AL-A5DJ-01		TCGA-DD-A3A7-01		TCGA-L9-A443-01		TCGA-98-A538-01				TCGA-VN-A88K-01				TCGA-X2-A95T-01				TCGA-CD-5803-01		TCGA-DJ-A2PU-01		TCGA-B5-A0K9-01
	TCGA-XF-A8HG-01		TCGA-A2-A3XS-01		TCGA-C5-A1M6-01		TCGA-A6-5662-01		TCGA-CV-7104-01		TCGA-CZ-5457-01		TCGA-UZ-A9Q0-01		TCGA-BC-A10Q-01		TCGA-55-7284-01		TCGA-22-1002-01				TCGA-EJ-A65F-01				TCGA-VT-AB3D-01				TCGA-BR-8487-01		TCGA-E8-A432-01		TCGA-EY-A1H0-01
	TCGA-GD-A3OQ-01		TCGA-EW-A1PG-01		TCGA-4J-AA1J-01		TCGA-F4-6461-01		TCGA-CV-A45T-01		TCGA-CZ-5988-01		TCGA-BQ-7044-01		TCGA-BC-A69H-01		TCGA-86-7953-01		TCGA-85-A512-01				TCGA-G9-6371-01				TCGA-IF-A4AJ-01				TCGA-CG-4466-01		TCGA-ET-A3BW-01		TCGA-BG-A222-01
	TCGA-ZF-A9R9-01		TCGA-EW-A1OX-01		TCGA-EK-A2PK-01		TCGA-AA-A010-01		TCGA-CV-6955-01		TCGA-AK-3451-01		TCGA-B1-A47O-01		TCGA-DD-AACV-01		TCGA-55-8510-01		TCGA-66-2783-01				TCGA-EJ-5496-01				TCGA-IF-A4AK-01				TCGA-FP-8210-01		TCGA-ET-A3DO-01		TCGA-AX-A05T-01
	TCGA-K4-A4AC-01		TCGA-A8-A07Z-01		TCGA-C5-A1BK-01		TCGA-F4-6854-01		TCGA-BA-4076-01		TCGA-BP-5185-01		TCGA-BQ-5879-01		TCGA-DD-AAEA-01		TCGA-05-4426-01		TCGA-56-8503-01				TCGA-HC-A4ZV-01				TCGA-Z4-A8JB-01				TCGA-BR-8589-01		TCGA-EM-A2CU-01		TCGA-BK-A139-01_r1
	TCGA-BL-A0C8-01		TCGA-A2-A0YD-01		TCGA-IR-A3L7-01		TCGA-DM-A1DA-01		TCGA-P3-A6T8-01		TCGA-3Z-A93Z-01		TCGA-Y8-A898-01		TCGA-DD-AAE2-01		TCGA-55-8619-01		TCGA-66-2754-01				TCGA-G9-7522-01				TCGA-DX-A6YQ-01				TCGA-CD-8532-01		TCGA-DJ-A2Q7-01		TCGA-AX-A0J0-01
	TCGA-YC-A8S6-01		TCGA-BH-A0BV-01		TCGA-VS-A94W-01		TCGA-AA-A029-01		TCGA-CV-A45Z-01		TCGA-B0-5693-01		TCGA-B9-A8YH-01		TCGA-BW-A5NQ-01		TCGA-86-8075-01		TCGA-18-3417-01				TCGA-G9-6366-01				TCGA-PC-A5DK-01				TCGA-CG-5719-01		TCGA-FE-A3PB-01		TCGA-D1-A2G7-01
	TCGA-FJ-A3ZF-01		TCGA-B6-A1KF-01		TCGA-EA-A411-01		TCGA-G4-6586-01		TCGA-CV-6956-01		TCGA-BP-4795-01		TCGA-DW-5560-01		TCGA-CC-A8HU-01		TCGA-05-4433-01		TCGA-85-8584-01				TCGA-CH-5740-01				TCGA-KF-A41W-01				TCGA-HU-A4H0-01		TCGA-DJ-A3VL-01		TCGA-A5-A0R9-01
	TCGA-E7-A7PW-01		TCGA-A2-A0CU-01		TCGA-VS-A9UB-01		TCGA-D5-7000-01		TCGA-CV-6953-01		TCGA-BP-4177-01		TCGA-DW-7963-01		TCGA-DD-A3A9-01		TCGA-55-A493-01		TCGA-22-4594-01				TCGA-KK-A7B0-01				TCGA-3B-A9I0-01				TCGA-CD-8525-01		TCGA-EM-A3SZ-01		TCGA-QS-A744-01
	TCGA-H4-A2HQ-01		TCGA-B6-A0RN-01		TCGA-VS-A9UD-01		TCGA-A6-5665-01_r1		TCGA-CQ-A4CB-01		TCGA-T7-A92I-01		TCGA-BQ-5880-01		TCGA-ZP-A9D2-01		TCGA-78-7539-01		TCGA-56-7731-01				TCGA-HC-7737-01				TCGA-DX-A6B9-01				TCGA-F1-A448-01		TCGA-J8-A3YD-01		TCGA-D1-A101-01
	TCGA-XF-A9T0-01		TCGA-BH-A42V-01		TCGA-JW-A5VH-01		TCGA-AA-A017-01		TCGA-UF-A71D-01		TCGA-CW-6097-01		TCGA-Y8-A895-01		TCGA-BC-A110-01		TCGA-53-7813-01		TCGA-77-A5GA-01				TCGA-HC-7821-01				TCGA-VT-A80J-01				TCGA-BR-6803-01		TCGA-QD-A8IV-01		TCGA-AJ-A5DV-01
	TCGA-GV-A40E-01		TCGA-E9-A54Y-01		TCGA-VS-A9UH-01		TCGA-CA-6718-01		TCGA-CV-6941-01		TCGA-B4-5843-01		TCGA-HE-A5NK-01		TCGA-MR-A8JO-01		TCGA-55-7576-01		TCGA-77-8148-01				TCGA-VP-A87K-01				TCGA-DX-A1L3-01				TCGA-D7-6818-01		TCGA-IM-A41Y-01		TCGA-AX-A1CJ-01
	TCGA-XF-A9T3-01		TCGA-MS-A51U-01		TCGA-BI-A20A-01		TCGA-CM-6163-01		TCGA-P3-A6T2-01		TCGA-CZ-5458-01		TCGA-SX-A7SN-01		TCGA-2Y-A9GX-01		TCGA-73-4677-01		TCGA-77-7337-01				TCGA-EJ-A8FO-01				TCGA-DX-A3U5-01				TCGA-BR-8690-01		TCGA-EM-A4FU-01		TCGA-A5-A0VO-01
	TCGA-CU-A3QU-01		TCGA-AO-A1KP-01		TCGA-EA-A5ZF-01		TCGA-D5-6898-01		TCGA-QK-A652-01		TCGA-AK-3429-01		TCGA-SX-A7SR-01		TCGA-G3-AAV2-01		TCGA-75-5146-01		TCGA-34-5239-01				TCGA-HC-8258-01				TCGA-SI-A71P-01				TCGA-RD-A8MV-01		TCGA-DJ-A3V3-01		TCGA-D1-A0ZN-01
	TCGA-CF-A3MH-01		TCGA-GM-A2DL-01		TCGA-VS-A8QF-01		TCGA-AA-3521-01		TCGA-CR-7401-01		TCGA-CJ-4900-01		TCGA-DZ-6135-01		TCGA-BC-A216-01		TCGA-78-7158-01		TCGA-34-8455-01				TCGA-ZG-A9LY-01				TCGA-IE-A6BZ-01				TCGA-RD-A8MW-01		TCGA-EM-A3AR-01		TCGA-SJ-A6ZI-01
	TCGA-E7-A519-01		TCGA-E2-A1B6-01		TCGA-DG-A2KH-01		TCGA-AZ-4684-01		TCGA-T3-A92N-01		TCGA-CJ-5675-01		TCGA-B1-A655-01		TCGA-DD-A1ED-01		TCGA-78-8640-01		TCGA-34-2608-01				TCGA-HC-8259-01				TCGA-DX-A1KW-01				TCGA-VQ-A91N-01		TCGA-DJ-A2PO-01		TCGA-AX-A05U-01
	TCGA-FD-A5BT-01		TCGA-AR-A24O-01		TCGA-EA-A439-01		TCGA-AA-3526-01		TCGA-CV-A6JN-01		TCGA-B8-5162-01		TCGA-GL-A59T-01		TCGA-DD-A4NO-01		TCGA-78-7166-01		TCGA-34-5241-01				TCGA-EJ-5516-01				TCGA-DX-AB2L-01				TCGA-D7-8573-01		TCGA-EL-A3D1-01		TCGA-PG-A915-01
	TCGA-BT-A20J-01		TCGA-LL-A8F5-01		TCGA-EA-A5ZE-01		TCGA-AA-A01C-01		TCGA-CV-6961-01		TCGA-BP-4975-01		TCGA-A4-A7UZ-01		TCGA-BW-A5NP-01		TCGA-49-4487-01		TCGA-63-A5MJ-01				TCGA-EJ-7791-01				TCGA-SI-A71O-01				TCGA-FP-8631-01		TCGA-ET-A39P-01		TCGA-DI-A2QT-01
	TCGA-FD-A3N6-01		TCGA-BH-A1FR-01		TCGA-C5-A902-01		TCGA-A6-6649-01		TCGA-CV-7421-01		TCGA-CW-5585-01		TCGA-SX-A7SL-01		TCGA-DD-AAVW-01		TCGA-86-8073-01		TCGA-77-8153-01				TCGA-YL-A8SI-01				TCGA-3B-A9HP-01				TCGA-BR-4294-01		TCGA-BJ-A0Z2-01		TCGA-EY-A212-01
	TCGA-DK-A1AC-01		TCGA-A2-A0CK-01		TCGA-FU-A23L-01		TCGA-D5-6534-01		TCGA-CN-5373-01		TCGA-BP-4995-01		TCGA-UZ-A9PV-01		TCGA-RG-A7D4-01		TCGA-75-7025-01		TCGA-18-4083-01				TCGA-EJ-8474-01				TCGA-QC-A7B5-01				TCGA-VQ-A8PF-01		TCGA-DJ-A3UW-01		TCGA-AX-A05Z-01
	TCGA-UY-A9PD-01		TCGA-D8-A1JN-01		TCGA-C5-A8YR-01		TCGA-AY-6196-01		TCGA-CQ-5330-01		TCGA-B0-5117-01		TCGA-BQ-7046-01		TCGA-G3-A25V-01		TCGA-44-3398-01		TCGA-58-A46M-01				TCGA-EJ-5509-01				TCGA-QQ-A8VF-01				TCGA-VQ-A8PO-01		TCGA-EL-A3MW-01		TCGA-BK-A13B-01
	TCGA-5N-A9KM-01		TCGA-AO-A03V-01		TCGA-EA-A556-01		TCGA-AA-A00A-01		TCGA-CN-6996-01		TCGA-CZ-4866-01		TCGA-4A-A93X-01		TCGA-NI-A4U2-01		TCGA-55-6972-01		TCGA-66-2791-01				TCGA-YL-A9WK-01				TCGA-DX-A1L4-01				TCGA-HU-A4H3-01		TCGA-BJ-A2P4-01		TCGA-D1-A16B-01
	TCGA-E7-A97P-01		TCGA-BH-A5IZ-01		TCGA-VS-A94Y-01		TCGA-A6-5661-01_r1		TCGA-CV-7252-01		TCGA-BP-5000-01		TCGA-G7-A8LE-01		TCGA-G3-AAV5-01		TCGA-55-8207-01		TCGA-22-5483-01				TCGA-KK-A7AQ-01				TCGA-DX-A6B8-01				TCGA-RD-A7BT-01		TCGA-EM-A3O8-01		TCGA-B5-A1MY-01
	TCGA-XF-A9SH-01		TCGA-A2-A0T4-01		TCGA-MA-AA41-01		TCGA-AD-6890-01		TCGA-CQ-6223-01		TCGA-A3-3347-01		TCGA-HE-7128-01		TCGA-DD-AACS-01		TCGA-55-7573-01		TCGA-37-4130-01				TCGA-EJ-5506-01				TCGA-DX-A3LW-01				TCGA-BR-8676-01		TCGA-DJ-A3VG-01		TCGA-FI-A3PV-01
	TCGA-MV-A51V-01		TCGA-E2-A1IK-01		TCGA-ZJ-AAXT-01		TCGA-D5-6533-01		TCGA-CQ-7072-01		TCGA-B0-5705-01		TCGA-BQ-7056-01		TCGA-DD-AADQ-01		TCGA-73-A9RS-01		TCGA-56-7822-01				TCGA-XK-AAJR-01				TCGA-X6-A7WD-01				TCGA-FP-8211-01		TCGA-DJ-A3UY-01		TCGA-D1-A16G-01
	TCGA-XF-AAN4-01		TCGA-D8-A1XV-01		TCGA-EA-A3Y4-01		TCGA-AA-3982-01		TCGA-CV-7411-01		TCGA-B0-5085-01		TCGA-A4-8518-01		TCGA-G3-A7M5-01		TCGA-44-5643-01		TCGA-NC-A5HT-01				TCGA-EJ-5519-01				TCGA-FX-A3NK-01				TCGA-D7-A747-01		TCGA-ET-A40P-01		TCGA-A5-A0G2-01
	TCGA-FD-A62N-01		TCGA-AO-A0J2-01		TCGA-MA-AA3W-01		TCGA-AA-A024-01		TCGA-CV-A45X-01		TCGA-B0-5402-01		TCGA-B9-4617-01		TCGA-DD-AAVZ-01		TCGA-49-6761-01		TCGA-68-8251-01				TCGA-G9-6342-01				TCGA-DX-A7EL-01				TCGA-BR-4357-01		TCGA-ET-A39M-01		TCGA-B5-A5OD-01
	TCGA-K4-A6FZ-01		TCGA-A7-A6VY-01		TCGA-FU-A23K-01		TCGA-AA-3679-01		TCGA-CV-7248-01		TCGA-B8-A54H-01		TCGA-SX-A7SU-01		TCGA-DD-A39W-01		TCGA-50-5066-01		TCGA-77-8154-01				TCGA-G9-6338-01				TCGA-IS-A3K7-01				TCGA-D7-5577-01		TCGA-BJ-A2NA-01		TCGA-AP-A0LO-01
	TCGA-DK-A2I2-01		TCGA-C8-A1HE-01		TCGA-Q1-A5R1-01		TCGA-CM-4750-01		TCGA-CV-7430-01		TCGA-BP-4774-01		TCGA-P4-AAVK-01		TCGA-DD-AACA-01		TCGA-67-3771-01		TCGA-O2-A52W-01				TCGA-VN-A88L-01				TCGA-DX-AB36-01				TCGA-VQ-A8DV-01		TCGA-DJ-A3V4-01		TCGA-BG-A0VV-01
	TCGA-LT-A5Z6-01		TCGA-AR-A24W-01		TCGA-VS-A9V1-01		TCGA-AA-3675-01		TCGA-BB-4227-01		TCGA-B0-5702-01		TCGA-G7-6795-01		TCGA-CC-A7IG-01		TCGA-99-8032-01		TCGA-58-8391-01				TCGA-FC-A66V-01				TCGA-K1-A3PN-01				TCGA-HF-7133-01		TCGA-EL-A3MZ-01		TCGA-AJ-A3EK-01
	TCGA-XF-A9SV-01		TCGA-BH-A0DG-01		TCGA-FU-A5XV-01		TCGA-AA-3685-01		TCGA-BA-6869-01		TCGA-B0-5119-01		TCGA-A4-8516-01		TCGA-RC-A7SB-01		TCGA-78-8655-01		TCGA-85-7844-01				TCGA-EJ-7789-01				TCGA-3B-A9HS-01				TCGA-VQ-A923-01		TCGA-E8-A436-01		TCGA-BG-A0YV-01
	TCGA-4Z-AA87-01		TCGA-B6-A0IK-01		TCGA-DR-A0ZL-01		TCGA-AA-3516-01		TCGA-CR-5249-01		TCGA-BP-4763-01		TCGA-Y8-A896-01		TCGA-DD-A11C-01		TCGA-95-7948-01		TCGA-NK-A7XE-01				TCGA-KK-A8IG-01				TCGA-DX-A8BT-01				TCGA-CD-5801-01		TCGA-IM-A420-01		TCGA-B5-A0K3-01
	TCGA-DK-AA6P-01		TCGA-EW-A3E8-01		TCGA-Q1-A5R2-01		TCGA-QG-A5Z2-01		TCGA-P3-A6SW-01		TCGA-B2-4101-01		TCGA-F9-A7Q0-01		TCGA-ED-A7XO-01		TCGA-50-6591-01		TCGA-66-2794-01				TCGA-FC-7708-01				TCGA-QC-AA9N-01				TCGA-BR-4371-01		TCGA-DJ-A4UQ-01		TCGA-DI-A2QU-01
	TCGA-BT-A20V-01		TCGA-E2-A14P-01		TCGA-MA-AA3X-01		TCGA-DM-A1D0-01		TCGA-CQ-6229-01		TCGA-BP-4355-01		TCGA-BQ-5888-01		TCGA-DD-AAD8-01		TCGA-91-A4BC-01		TCGA-43-2578-01				TCGA-G9-6332-01								TCGA-RD-A8N4-01		TCGA-FY-A40K-01		TCGA-BK-A0CA-01
	TCGA-DK-AA71-01		TCGA-OL-A5RZ-01		TCGA-HM-A3JK-01		TCGA-AA-3712-01		TCGA-T2-A6WZ-01		TCGA-B0-4701-01		TCGA-BQ-5894-01		TCGA-BC-A3KG-01		TCGA-55-7283-01		TCGA-56-8308-01				TCGA-XJ-A83F-01								TCGA-HU-A4G8-01		TCGA-EM-A2P1-01		TCGA-EY-A4KR-01
	TCGA-DK-A3IQ-01		TCGA-AR-A0TQ-01		TCGA-XS-A8TJ-01		TCGA-AA-A01V-01		TCGA-IQ-7630-01		TCGA-BP-4999-01		TCGA-G7-6792-01		TCGA-DD-A4ND-01		TCGA-38-6178-01		TCGA-39-5036-01				TCGA-EJ-7330-01								TCGA-KB-A6F7-01		TCGA-BJ-A0ZF-01		TCGA-A5-A0GE-01
	TCGA-KQ-A41O-01		TCGA-GM-A3NY-01		TCGA-EK-A2RE-01		TCGA-CA-5797-01		TCGA-IQ-A61G-01		TCGA-B0-5690-01		TCGA-B9-A69E-01		TCGA-ZP-A9D1-01		TCGA-97-A4M7-01		TCGA-63-7021-01				TCGA-EJ-A46H-01								TCGA-BR-8373-01		TCGA-FY-A3BL-01		TCGA-BG-A2AE-01
	TCGA-XF-AAN5-01		TCGA-C8-A26Y-01		TCGA-EX-A1H5-01		TCGA-AA-A00Q-01		TCGA-RS-A6TO-01		TCGA-A3-A6NL-01		TCGA-DW-7836-01		TCGA-DD-A4NV-01		TCGA-86-6851-01		TCGA-98-8020-01				TCGA-XJ-A9DK-01								TCGA-CG-4437-01		TCGA-E8-A413-01		TCGA-AJ-A3I9-01
	TCGA-XF-AAMJ-01		TCGA-GM-A3NW-01		TCGA-DS-A1OC-01		TCGA-F4-6570-01		TCGA-CV-6940-01		TCGA-B0-4688-01		TCGA-BQ-5887-01		TCGA-DD-A119-01		TCGA-49-4506-01		TCGA-66-2778-01				TCGA-HC-A9TE-01								TCGA-D7-6525-01		TCGA-DJ-A2PV-01		TCGA-AX-A1CC-01
	TCGA-CF-A47Y-01		TCGA-AO-A1KR-01		TCGA-FU-A3YQ-01		TCGA-AA-3555-01		TCGA-MT-A67F-01		TCGA-BP-4789-01		TCGA-BQ-7048-01		TCGA-DD-AADO-01		TCGA-75-5126-01		TCGA-68-8250-01				TCGA-YJ-A8SW-01								TCGA-BR-A4J8-01		TCGA-BJ-A3EZ-01		TCGA-D1-A179-01
	TCGA-ZF-AA5H-01		TCGA-AN-A04C-01		TCGA-C5-A1MI-01		TCGA-QG-A5YV-01		TCGA-CQ-6225-01		TCGA-B0-4852-01		TCGA-PJ-A5Z8-01		TCGA-ZS-A9CD-01		TCGA-91-6840-01		TCGA-56-A62T-01				TCGA-G9-7510-01								TCGA-BR-8077-01		TCGA-DJ-A3UO-01		TCGA-AP-A1E3-01
	TCGA-G2-A2EK-01		TCGA-A2-A25D-01		TCGA-VS-A8QA-01		TCGA-A6-2683-01		TCGA-QK-AA3J-01		TCGA-B2-4098-01		TCGA-B9-4115-01		TCGA-DD-AACN-01		TCGA-44-6777-01		TCGA-66-2793-01				TCGA-HC-7230-01								TCGA-CG-5716-01		TCGA-J8-A4HY-01		TCGA-B5-A1MX-01
	TCGA-FJ-A871-01		TCGA-AQ-A04L-01		TCGA-VS-A9UO-01		TCGA-CK-5914-01		TCGA-CV-A6K0-01		TCGA-CW-5580-01		TCGA-B3-3925-01		TCGA-2Y-A9GT-01		TCGA-MP-A4SY-01		TCGA-46-3765-01				TCGA-TP-A8TV-01								TCGA-HU-A4GH-01		TCGA-BJ-A28R-01		TCGA-BK-A0CB-01
	TCGA-4Z-AA7Q-01		TCGA-C8-A135-01		TCGA-FU-A3TX-01		TCGA-A6-6653-01		TCGA-CN-6018-01		TCGA-CZ-5985-01		TCGA-BQ-7062-01		TCGA-WQ-A9G7-01		TCGA-55-7815-01		TCGA-66-2768-01				TCGA-G9-6363-01								TCGA-D7-6519-01		TCGA-EM-A2P0-01		TCGA-D1-A0ZR-01
	TCGA-DK-A2I1-01		TCGA-A8-A09X-01		TCGA-GH-A9DA-01		TCGA-AA-3529-01		TCGA-QK-A8ZB-01		TCGA-BP-4994-01		TCGA-A4-7828-01		TCGA-ZP-A9D0-01		TCGA-93-8067-01		TCGA-52-7811-01				TCGA-CH-5791-01								TCGA-VQ-A94O-01		TCGA-EL-A3CS-01		TCGA-B5-A3FD-01
	TCGA-GV-A3JV-01		TCGA-E2-A15F-01		TCGA-EA-A410-01		TCGA-A6-3807-01		TCGA-CV-7253-01		TCGA-CZ-4862-01		TCGA-J7-8537-01		TCGA-RC-A6M5-01		TCGA-05-4417-01		TCGA-39-5019-01				TCGA-G9-7521-01								TCGA-D7-8570-01		TCGA-ET-A4KQ-01		TCGA-BG-A0MQ-01
	TCGA-E7-A6ME-01		TCGA-AN-A0AS-01		TCGA-EA-A3HQ-01		TCGA-AA-A01X-01		TCGA-CN-A641-01		TCGA-CZ-5989-01		TCGA-BQ-7050-01		TCGA-CC-5263-01		TCGA-55-6986-01		TCGA-52-7622-01				TCGA-XK-AAJP-01								TCGA-3M-AB46-01		TCGA-EL-A4KG-01		TCGA-AJ-A8CT-01
	TCGA-HQ-A2OF-01		TCGA-A2-A0YF-01		TCGA-MY-A5BD-01		TCGA-A6-5657-01		TCGA-CR-6471-01		TCGA-B0-5695-01		TCGA-BQ-7053-01		TCGA-CC-A7IH-01		TCGA-44-2659-01		TCGA-NC-A5HI-01				TCGA-KK-A7B3-01								TCGA-VQ-A8PX-01		TCGA-EL-A3MX-01		TCGA-BS-A0U9-01
	TCGA-ZF-A9RN-01		TCGA-B6-A0RM-01		TCGA-C5-A1ME-01		TCGA-AA-3860-01		TCGA-P3-A6T7-01		TCGA-CJ-4907-01		TCGA-B9-5156-01		TCGA-2Y-A9GU-01		TCGA-78-7143-01		TCGA-94-A5I4-01				TCGA-EJ-5494-01								TCGA-BR-7959-01		TCGA-EL-A4JZ-01		TCGA-AX-A3GB-01
	TCGA-FD-A5BS-01		TCGA-B6-A402-01		TCGA-VS-A9U5-01		TCGA-CM-5344-01		TCGA-CV-6954-01		TCGA-B0-4703-01		TCGA-P4-AAVL-01		TCGA-CC-A8HV-01		TCGA-69-8254-01		TCGA-77-7139-01				TCGA-YL-A8HL-01								TCGA-VQ-A91Q-01		TCGA-EL-A3TB-01		TCGA-AJ-A3BI-01
	TCGA-2F-A9KO-01		TCGA-AC-A2FF-01		TCGA-VS-A957-01		TCGA-AA-3713-01		TCGA-CN-A63V-01		TCGA-BP-4769-01		TCGA-EV-5901-01		TCGA-2Y-A9GZ-01		TCGA-99-8028-01		TCGA-85-6175-01				TCGA-HC-7744-01								TCGA-VQ-A8PQ-01		TCGA-EL-A3CN-01		TCGA-EO-A22T-01
	TCGA-ZF-AA4W-01		TCGA-C8-A273-01		TCGA-MA-AA42-01		TCGA-AD-6889-01		TCGA-CN-4723-01		TCGA-A3-3317-01		TCGA-2Z-A9JO-01		TCGA-CC-A8HS-01		TCGA-75-7030-01		TCGA-60-2697-01				TCGA-V1-A9OY-01								TCGA-F1-A72C-01		TCGA-EM-A3FQ-01		TCGA-BK-A0C9-01
	TCGA-FD-A3SM-01		TCGA-C8-A131-01		TCGA-RA-A741-01		TCGA-AA-3856-01		TCGA-HD-7229-01		TCGA-B0-4697-01		TCGA-MH-A855-01		TCGA-CC-A3MB-01		TCGA-62-8394-01		TCGA-98-8022-01				TCGA-CH-5767-01								TCGA-HU-8608-01		TCGA-BJ-A191-01		TCGA-AX-A062-01
	TCGA-FD-A3SP-01		TCGA-AC-A2QI-01		TCGA-EX-A449-01		TCGA-F4-6807-01		TCGA-CN-6020-01		TCGA-AK-3445-01		TCGA-HE-A5NI-01		TCGA-DD-AAD3-01		TCGA-49-4507-01		TCGA-43-2581-01				TCGA-EJ-5514-01								TCGA-BR-4253-01		TCGA-DJ-A2QC-01		TCGA-AJ-A2QN-01
	TCGA-BT-A3PK-01		TCGA-AN-A0FW-01		TCGA-ZJ-AAXN-01		TCGA-AA-3970-01		TCGA-CN-4742-01		TCGA-B0-4691-01		TCGA-A4-A57E-01		TCGA-ES-A2HS-01		TCGA-L9-A8F4-01		TCGA-66-2795-01				TCGA-HC-A8CY-01								TCGA-HU-A4GU-01		TCGA-DE-A2OL-01		TCGA-EO-A3B1-01
	TCGA-G2-AA3B-01		TCGA-E2-A1BD-01		TCGA-EX-A1H6-01		TCGA-G4-6309-01		TCGA-CV-5432-01		TCGA-BP-5008-01		TCGA-Q2-A5QZ-01		TCGA-HP-A5N0-01		TCGA-75-6212-01		TCGA-77-8150-01				TCGA-XJ-A83G-01								TCGA-IN-7806-01		TCGA-EM-A2CQ-01		TCGA-EY-A1GT-01
	TCGA-GC-A3YS-01		TCGA-E2-A154-01		TCGA-C5-A1BL-01		TCGA-A6-5656-01_r1		TCGA-HD-7831-01		TCGA-A3-3322-01		TCGA-2Z-A9J1-01		TCGA-DD-AADJ-01		TCGA-44-6775-01_r1		TCGA-77-8007-01				TCGA-KK-A7AU-01								TCGA-VQ-A927-01		TCGA-FE-A3PC-01		TCGA-AX-A3G6-01
	TCGA-YC-A89H-01		TCGA-A8-A06O-01		TCGA-DS-A1OA-01		TCGA-DM-A1D6-01		TCGA-F7-7848-01		TCGA-CJ-5678-01		TCGA-WN-AB4C-01		TCGA-2Y-A9H0-01		TCGA-44-7660-01		TCGA-33-A5GW-01				TCGA-EJ-5527-01								TCGA-BR-6802-01		TCGA-EM-A4FV-01		TCGA-A5-A2K3-01
	TCGA-G2-A2EL-01		TCGA-A8-A06T-01		TCGA-C5-A2LZ-01		TCGA-D5-6540-01		TCGA-CV-6934-01		TCGA-BP-4161-01		TCGA-5P-A9KE-01		TCGA-DD-A3A8-01		TCGA-MP-A4T9-01		TCGA-58-8386-01				TCGA-ZG-A8QZ-01								TCGA-HU-A4G3-01		TCGA-E3-A3E5-01		TCGA-BG-A0M3-01
	TCGA-XF-A9SM-01		TCGA-B6-A0IP-01		TCGA-EK-A2RJ-01		TCGA-NH-A8F8-01		TCGA-CV-7090-01		TCGA-B0-4827-01		TCGA-MH-A561-01		TCGA-DD-AADP-01		TCGA-55-6979-01		TCGA-NC-A5HM-01				TCGA-KK-A8IA-01								TCGA-BR-A4IV-01		TCGA-ET-A39J-01		TCGA-AP-A0LE-01
	TCGA-BL-A13I-01_Rep300		TCGA-BH-A0GY-01		TCGA-C5-A1M8-01		TCGA-AD-6895-01		TCGA-CV-A45O-01		TCGA-CJ-4638-01		TCGA-UZ-A9PM-01		TCGA-WX-AA47-01		TCGA-78-7156-01		TCGA-92-8065-01				TCGA-J4-A67Q-01								TCGA-HU-A4H6-01		TCGA-FE-A230-01		TCGA-AP-A0L8-01
	TCGA-E7-A678-01		TCGA-E2-A15K-01		TCGA-VS-A9UP-01		TCGA-AZ-6605-01		TCGA-BA-A4IG-01		TCGA-B8-4143-01		TCGA-G7-A8LB-01		TCGA-MI-A75I-01		TCGA-78-8660-01		TCGA-O2-A5IB-01				TCGA-2A-AAYF-01								TCGA-BR-4368-01		TCGA-J8-A42S-01		TCGA-B5-A0K6-01
	TCGA-DK-AA74-01		TCGA-A7-A6VX-01		TCGA-VS-A8EI-01		TCGA-A6-2686-01		TCGA-CR-7383-01		TCGA-A3-A8OW-01				TCGA-KR-A7K0-01		TCGA-J2-8194-01		TCGA-90-6837-01				TCGA-CH-5751-01								TCGA-VQ-A94U-01		TCGA-EM-A3SX-01		TCGA-B5-A3FC-01
	TCGA-4Z-AA84-01		TCGA-OK-A5Q2-01		TCGA-VS-A9UQ-01		TCGA-AA-3667-01		TCGA-CN-6021-01		TCGA-B8-4621-01				TCGA-CC-A3MA-01		TCGA-97-A4M0-01		TCGA-NK-A5CT-01				TCGA-J4-A6M7-01								TCGA-CD-8530-01		TCGA-EL-A3ZN-01		TCGA-A5-A0GA-01
	TCGA-UY-A78K-01		TCGA-A8-A07I-01		TCGA-Q1-A5R3-01		TCGA-AA-3975-01		TCGA-UF-A7JK-01		TCGA-BP-4776-01				TCGA-DD-AACC-01		TCGA-75-5122-01		TCGA-43-6773-01				TCGA-HC-8256-01								TCGA-HU-8249-01		TCGA-EL-A3GW-01		TCGA-D1-A16I-01
	TCGA-UY-A9PA-01		TCGA-AR-A0TV-01		TCGA-HM-A4S6-01		TCGA-D5-6535-01		TCGA-CV-7089-01		TCGA-AK-3454-01				TCGA-XR-A8TC-01		TCGA-55-8514-01		TCGA-98-A53J-01				TCGA-HC-A6AS-01								TCGA-KB-A93H-01		TCGA-DJ-A3UT-01		TCGA-QS-A8F1-01
	TCGA-GD-A3OP-01		TCGA-C8-A274-01		TCGA-EK-A2IR-01		TCGA-CM-6676-01		TCGA-CN-4722-01		TCGA-CJ-6031-01				TCGA-G3-A3CI-01		TCGA-55-8511-01		TCGA-66-2763-01				TCGA-ZG-A9L6-01								TCGA-RD-A8NB-01		TCGA-EL-A3GV-01		TCGA-D1-A0ZQ-01
	TCGA-ZF-AA56-01		TCGA-AR-A2LO-01		TCGA-DS-A3LQ-01		TCGA-AZ-6600-01		TCGA-CR-6487-01		TCGA-A3-3367-01				TCGA-DD-AACY-01		TCGA-91-A4BD-01		TCGA-58-8387-01				TCGA-J9-A52B-01								TCGA-CD-8528-01		TCGA-EM-A2CO-01		TCGA-AX-A3G8-01
	TCGA-ZF-AA5N-01		TCGA-A8-A09T-01		TCGA-VS-A9UJ-01		TCGA-AA-A00Z-01		TCGA-CR-7364-01		TCGA-CW-6088-01				TCGA-RC-A7SF-01		TCGA-NJ-A4YI-01		TCGA-21-A5DI-01				TCGA-HC-7075-01								TCGA-CD-8533-01		TCGA-DJ-A2PN-01		TCGA-EY-A2OM-01
	TCGA-CF-A5UA-01		TCGA-AC-A2FM-01		TCGA-JW-A69B-01		TCGA-AA-A02K-01		TCGA-CV-5977-01		TCGA-B8-A54D-01				TCGA-BD-A3ER-01		TCGA-53-7626-01		TCGA-98-A53C-01				TCGA-G9-7525-01								TCGA-BR-4201-01		TCGA-E8-A2EA-01		TCGA-AP-A0LL-01
	TCGA-GC-A3BM-01		TCGA-D8-A1JE-01		TCGA-Q1-A6DT-01		TCGA-NH-A50U-01		TCGA-CN-6010-01		TCGA-A3-3380-01				TCGA-ED-A7PX-01		TCGA-69-8255-01		TCGA-56-8629-01				TCGA-EJ-5499-01								TCGA-B7-A5TK-01		TCGA-ET-A3BQ-01		TCGA-D1-A17C-01
	TCGA-CF-A3MF-01		TCGA-BH-A0C1-01		TCGA-FU-A40J-01		TCGA-A6-A566-01		TCGA-CV-5431-01		TCGA-CJ-5684-01				TCGA-DD-A4NS-01		TCGA-62-A46Y-01		TCGA-63-7020-01				TCGA-ZG-A9L0-01								TCGA-BR-6801-01		TCGA-FE-A235-01		TCGA-BS-A0UJ-01
	TCGA-BL-A0C8-01_Rep313		TCGA-D8-A1JC-01		TCGA-JX-A3PZ-01		TCGA-A6-6138-01		TCGA-CV-7429-01		TCGA-B0-5106-01				TCGA-UB-A7MD-01		TCGA-93-A4JO-01		TCGA-63-5131-01				TCGA-G9-6339-01								TCGA-B7-A5TJ-01		TCGA-EM-A2CR-01		TCGA-AJ-A3BH-01
	TCGA-PQ-A6FN-01		TCGA-BH-A0BR-01		TCGA-ZJ-AAXU-01		TCGA-AA-A02F-01		TCGA-CR-7395-01		TCGA-B8-A54K-01				TCGA-DD-A1EI-01		TCGA-62-A46O-01		TCGA-92-7341-01				TCGA-J4-AAU2-01								TCGA-CD-A489-01		TCGA-BJ-A28S-01		TCGA-AJ-A23M-01
	TCGA-DK-A3IK-01		TCGA-D8-A1J9-01		TCGA-C5-A1MQ-01		TCGA-CK-6751-01		TCGA-UF-A7JS-01		TCGA-A3-3320-01				TCGA-ED-A8O6-01		TCGA-44-7659-01		TCGA-21-1081-01				TCGA-EJ-5495-01								TCGA-BR-8680-01		TCGA-DJ-A3UV-01		TCGA-B5-A11L-01
	TCGA-XF-A9T6-01		TCGA-EW-A2FR-01		TCGA-C5-A7CL-01		TCGA-AA-3688-01		TCGA-CV-A45U-01		TCGA-CZ-5982-01				TCGA-PD-A5DF-01		TCGA-78-7149-01		TCGA-85-A513-01				TCGA-EJ-5511-01								TCGA-CD-A4MH-01		TCGA-ET-A40R-01		TCGA-E6-A2P8-01
	TCGA-GU-A762-01		TCGA-D8-A1JD-01		TCGA-Q1-A73S-01		TCGA-AZ-4313-01		TCGA-CV-7238-01		TCGA-A3-3307-01				TCGA-DD-A1EH-01		TCGA-91-8496-01		TCGA-22-5480-01				TCGA-KK-A8ID-01								TCGA-SW-A7EB-01		TCGA-FY-A40L-01		TCGA-AX-A2H8-01
	TCGA-GC-A3RB-01		TCGA-AO-A1KQ-01		TCGA-JX-A3Q0-01		TCGA-D5-6931-01		TCGA-CN-4739-01		TCGA-BP-4760-01				TCGA-BC-A69I-01		TCGA-86-A4D0-01		TCGA-85-6798-01				TCGA-J9-A8CP-01								TCGA-BR-8365-01		TCGA-IM-A4EB-01		TCGA-A5-A0R7-01
	TCGA-CF-A47T-01		TCGA-AR-A2LK-01				TCGA-AA-3489-01		TCGA-CV-6936-01		TCGA-CJ-5689-01				TCGA-FV-A2QR-01		TCGA-91-7771-01		TCGA-39-5034-01				TCGA-J4-A67S-01								TCGA-CG-5725-01		TCGA-FK-A4UB-01		TCGA-A5-A1OG-01
	TCGA-CF-A47X-01		TCGA-LL-A9Q3-01				TCGA-D5-5540-01		TCGA-IQ-A6SH-01		TCGA-B0-4843-01				TCGA-DD-A1EL-01		TCGA-75-6203-01		TCGA-22-4596-01				TCGA-V1-A9Z8-01								TCGA-FP-7998-01		TCGA-EL-A4KI-01		TCGA-BK-A0CA-01_r1
	TCGA-K4-A83P-01		TCGA-BH-A18J-01				TCGA-D5-6532-01		TCGA-T3-A92M-01		TCGA-BP-4346-01				TCGA-G3-A3CJ-01		TCGA-91-6849-01		TCGA-18-3415-01				TCGA-HC-A8D1-01								TCGA-BR-4369-01		TCGA-DJ-A2QB-01		TCGA-B5-A0K0-01
	TCGA-FD-A43P-01		TCGA-BH-A0H0-01				TCGA-AA-3861-01		TCGA-CN-4736-01		TCGA-A3-3351-01				TCGA-ED-A7XP-01		TCGA-67-3774-01		TCGA-66-2780-01				TCGA-HC-7213-01								TCGA-RD-A7C1-01		TCGA-BJ-A0ZG-01		TCGA-AX-A1CP-01
	TCGA-GU-A767-01		TCGA-AO-A12H-01				TCGA-CA-6715-01		TCGA-HD-A633-01		TCGA-BP-4338-01				TCGA-DD-A1EK-01		TCGA-55-6978-01		TCGA-66-2757-01				TCGA-J4-A67M-01								TCGA-CD-A48A-01		TCGA-EL-A3D5-01		TCGA-BS-A0V4-01
	TCGA-XF-A9SJ-01		TCGA-D8-A1XL-01				TCGA-A6-6654-01		TCGA-CV-7406-01		TCGA-DV-5573-01				TCGA-DD-A1EC-01		TCGA-86-8281-01		TCGA-37-A5EN-01				TCGA-XK-AAIW-01								TCGA-D7-8575-01		TCGA-BJ-A2N7-01		TCGA-AP-A05P-01
	TCGA-DK-AA6T-01		TCGA-BH-A0BT-01				TCGA-D5-6928-01		TCGA-HD-8634-01		TCGA-CJ-4886-01				TCGA-CC-A9FS-01		TCGA-64-5774-01		TCGA-NC-A5HO-01				TCGA-CH-5788-01								TCGA-VQ-AA6G-01		TCGA-KS-A4I9-01		TCGA-EC-A24G-01
	TCGA-E5-A4TZ-01		TCGA-BH-A0B5-01				TCGA-DM-A288-01		TCGA-CV-6938-01		TCGA-BP-4986-01				TCGA-CC-A7IJ-01		TCGA-55-A492-01		TCGA-66-2753-01				TCGA-CH-5762-01								TCGA-CD-A4MG-01		TCGA-EM-A3AL-01		TCGA-BS-A0UA-01
	TCGA-2F-A9KR-01		TCGA-C8-A12V-01				TCGA-CM-6162-01		TCGA-CV-7410-01		TCGA-B0-5083-01				TCGA-BC-A10U-01		TCGA-67-3773-01		TCGA-60-2710-01				TCGA-V1-A9OL-01								TCGA-BR-6710-01		TCGA-EL-A3CL-01		TCGA-AJ-A3EM-01
	TCGA-UY-A9PB-01		TCGA-AO-A03R-01				TCGA-F4-6808-01		TCGA-CV-7424-01		TCGA-AK-3427-01				TCGA-DD-AAVV-01		TCGA-86-8669-01		TCGA-56-8305-01				TCGA-EJ-5505-01								TCGA-BR-A4QL-01		TCGA-EM-A4FK-01		TCGA-AP-A051-01
	TCGA-BT-A2LA-01		TCGA-A2-A3Y0-01				TCGA-AY-6197-01		TCGA-CN-A63W-01		TCGA-CJ-5680-01				TCGA-FV-A4ZP-01		TCGA-55-6985-01		TCGA-63-A5MT-01				TCGA-CH-5752-01								TCGA-BR-8060-01		TCGA-BJ-A3PT-01		TCGA-AP-A0LN-01
	TCGA-ZF-AA58-01		TCGA-E2-A159-01				TCGA-SS-A7HO-01		TCGA-CN-4738-01		TCGA-CJ-4908-01				TCGA-UB-AA0V-01		TCGA-44-6147-01_r1		TCGA-LA-A7SW-01				TCGA-KK-A8I9-01								TCGA-EQ-8122-01		TCGA-BJ-A290-01		TCGA-AX-A06H-01
	TCGA-DK-A1A7-01		TCGA-E9-A1RB-01				TCGA-AA-3819-01		TCGA-CV-7428-01		TCGA-BP-5004-01				TCGA-DD-A116-01		TCGA-50-5055-01		TCGA-58-A46K-01				TCGA-VP-A87E-01								TCGA-HU-8604-01		TCGA-EL-A3ZO-01		TCGA-D1-A1NX-01
	TCGA-DK-AA6S-01		TCGA-A8-A08P-01				TCGA-AA-3495-01		TCGA-IQ-7632-01		TCGA-BP-4335-01				TCGA-DD-AACP-01		TCGA-62-8395-01		TCGA-63-A5M9-01				TCGA-YL-A8S9-01								TCGA-BR-8296-01		TCGA-ET-A3BU-01		TCGA-B5-A11J-01
	TCGA-YF-AA3M-01		TCGA-AC-A23E-01				TCGA-F4-6463-01		TCGA-CN-A49A-01		TCGA-B0-5113-01				TCGA-2Y-A9GS-01		TCGA-05-5715-01		TCGA-94-7943-01				TCGA-YL-A8SC-01								TCGA-FP-A9TM-01		TCGA-FY-A76V-01		TCGA-EY-A1GI-01
	TCGA-XF-A9SP-01		TCGA-B6-A0RV-01				TCGA-AA-3858-01		TCGA-CV-7261-01		TCGA-CZ-4859-01				TCGA-G3-A3CK-01		TCGA-55-1592-01		TCGA-NC-A5HQ-01				TCGA-H9-A6BY-01								TCGA-CG-5726-01		TCGA-KS-A4I7-01		TCGA-EY-A1GK-01
	TCGA-FJ-A3Z9-01		TCGA-E2-A1LK-01				TCGA-AA-3524-01		TCGA-CR-6482-01		TCGA-BP-4351-01				TCGA-G3-A7M8-01		TCGA-44-3917-01_r1		TCGA-77-8143-01				TCGA-QU-A6IP-01								TCGA-HU-A4H2-01		TCGA-E8-A433-01		TCGA-2E-A9G8-01
	TCGA-CF-A47S-01		TCGA-BH-A0BM-01				TCGA-DM-A28C-01		TCGA-CV-7437-01		TCGA-B8-4622-01				TCGA-G3-AAV3-01		TCGA-97-A4M2-01		TCGA-85-8580-01				TCGA-EJ-7115-01								TCGA-BR-8286-01		TCGA-DE-A4MA-01		TCGA-AX-A3FX-01
	TCGA-GV-A3JZ-01		TCGA-C8-A12N-01				TCGA-D5-6929-01		TCGA-CV-A461-01		TCGA-CJ-4870-01				TCGA-RC-A6M4-01		TCGA-75-6206-01		TCGA-63-A5MN-01				TCGA-HC-A48F-01								TCGA-D7-5578-01		TCGA-ET-A2N0-01		TCGA-AX-A2IO-01
	TCGA-CU-A72E-01		TCGA-E9-A1N5-01				TCGA-A6-5667-01		TCGA-CN-4730-01		TCGA-CZ-4865-01				TCGA-2Y-A9H5-01		TCGA-55-6982-01		TCGA-18-3410-01				TCGA-EJ-A46G-01								TCGA-BR-8483-01		TCGA-ET-A25O-01		TCGA-AX-A06F-01
	TCGA-CF-A1HS-01		TCGA-BH-A0C3-01				TCGA-A6-2674-01_r2		TCGA-CR-6477-01		TCGA-BP-4758-01				TCGA-G3-A5SM-01		TCGA-86-8074-01		TCGA-34-5929-01				TCGA-KC-A7FE-01								TCGA-VQ-AA69-01		TCGA-E8-A417-01		TCGA-BS-A0T9-01
	TCGA-BT-A20R-01		TCGA-D8-A1X7-01				TCGA-A6-6780-01_r1		TCGA-CX-7219-01		TCGA-CW-5581-01				TCGA-BC-A10Z-01		TCGA-35-3615-01		TCGA-22-4599-01				TCGA-EJ-A7NF-01								TCGA-R5-A7O7-01		TCGA-DJ-A4UP-01		TCGA-DI-A1BY-01
	TCGA-BT-A42E-01		TCGA-E2-A572-01				TCGA-CM-6678-01		TCGA-CR-6470-01		TCGA-CZ-5460-01				TCGA-DD-AACL-01		TCGA-50-6597-01		TCGA-56-8626-01				TCGA-EJ-5526-01								TCGA-FP-8099-01		TCGA-ET-A4KN-01		TCGA-EO-A22Y-01
	TCGA-GV-A3QF-01		TCGA-BH-A0EE-01				TCGA-AA-3488-01		TCGA-CN-4735-01		TCGA-B0-4690-01				TCGA-DD-AAE4-01		TCGA-NJ-A4YP-01		TCGA-77-8131-01				TCGA-ZG-A9L5-01								TCGA-VQ-A8E3-01		TCGA-CE-A3MD-01		TCGA-D1-A16O-01
	TCGA-ZF-A9R5-01		TCGA-E2-A155-01				TCGA-AA-3532-01		TCGA-QK-A8Z8-01		TCGA-A3-3359-01				TCGA-DD-AADW-01		TCGA-44-A47G-01		TCGA-85-8351-01				TCGA-KC-A4BV-01								TCGA-RD-A8N5-01		TCGA-EL-A3GP-01		TCGA-AJ-A2QO-01
	TCGA-CF-A8HY-01		TCGA-A2-A04Q-01				TCGA-AD-A5EJ-01		TCGA-CR-5247-01		TCGA-CJ-5672-01				TCGA-DD-AAD6-01		TCGA-38-4629-01		TCGA-21-1083-01				TCGA-YL-A8SO-01								TCGA-CD-8527-01		TCGA-BJ-A4O8-01		TCGA-AJ-A2QK-01
	TCGA-DK-A6B5-01		TCGA-A8-A06Y-01				TCGA-CM-4743-01		TCGA-CR-7385-01		TCGA-BP-4325-01				TCGA-CC-A5UE-01		TCGA-4B-A93V-01		TCGA-51-6867-01				TCGA-J9-A8CL-01								TCGA-VQ-A91Y-01		TCGA-ET-A3BP-01		TCGA-EC-A1NJ-01
	TCGA-BT-A20P-01		TCGA-BH-A1FE-01				TCGA-AZ-5403-01		TCGA-BA-A6DD-01		TCGA-B0-4847-01				TCGA-DD-A4NH-01		TCGA-05-5423-01		TCGA-77-6844-01				TCGA-KK-A7B4-01								TCGA-CG-4465-01		TCGA-EM-A3ST-01		TCGA-AX-A1CN-01
	TCGA-PQ-A6FI-01		TCGA-BH-A0E1-01				TCGA-AA-A01F-01		TCGA-BA-5152-01		TCGA-CJ-5677-01				TCGA-DD-A4NI-01		TCGA-50-5941-01		TCGA-77-7141-01				TCGA-J4-AATV-01								TCGA-BR-8677-01		TCGA-BJ-A0ZE-01		TCGA-A5-A2K4-01
	TCGA-XF-A9SZ-01		TCGA-LL-A440-01				TCGA-A6-2681-01		TCGA-BA-A6DA-01		TCGA-BP-5196-01				TCGA-2Y-A9H8-01		TCGA-97-8552-01		TCGA-18-3408-01				TCGA-V1-A9OH-01								TCGA-CG-5720-01		TCGA-DJ-A1QH-01		TCGA-AJ-A3NF-01
	TCGA-FD-A6TH-01		TCGA-E2-A14Q-01				TCGA-D5-6920-01		TCGA-CN-5355-01		TCGA-B0-4839-01				TCGA-WX-AA44-01		TCGA-44-6779-01		TCGA-21-5784-01				TCGA-ZG-A9L9-01								TCGA-BR-8284-01		TCGA-EL-A3ZS-01		TCGA-A5-A0GD-01
	TCGA-SY-A9G5-01		TCGA-AO-A12E-01				TCGA-AA-3979-01		TCGA-CV-5973-01		TCGA-BP-4992-01				TCGA-DD-A73G-01		TCGA-05-4403-01		TCGA-60-2709-01				TCGA-VN-A88P-01								TCGA-BR-8590-01		TCGA-E3-A3E3-01		TCGA-AX-A063-01
	TCGA-E7-A3X6-01		TCGA-AO-A0JC-01				TCGA-A6-5660-01		TCGA-HD-A634-01		TCGA-A3-3325-01				TCGA-ES-A2HT-01		TCGA-55-7574-01		TCGA-66-2771-01				TCGA-CH-5753-01								TCGA-BR-8371-01		TCGA-EM-A3FP-01		TCGA-D1-A1O7-01
	TCGA-DK-A3IL-01		TCGA-AQ-A7U7-01				TCGA-AA-3930-01		TCGA-CV-A6JO-01		TCGA-BP-4347-01				TCGA-DD-A73D-01		TCGA-NJ-A4YF-01		TCGA-60-2698-01				TCGA-Y6-A8TL-01								TCGA-VQ-A91S-01		TCGA-KS-A41J-01		TCGA-D1-A17F-01
	TCGA-DK-A6AV-01		TCGA-GM-A2DF-01				TCGA-AY-4070-01		TCGA-CR-7376-01		TCGA-CJ-4640-01				TCGA-DD-AADU-01		TCGA-49-AARN-01		TCGA-63-7023-01				TCGA-HC-7081-01								TCGA-D7-8578-01		TCGA-ET-A39O-01		TCGA-A5-A0GV-01
	TCGA-E5-A4U1-01		TCGA-5T-A9QA-01				TCGA-NH-A6GB-01		TCGA-T2-A6X2-01		TCGA-B0-5094-01				TCGA-ZS-A9CE-01		TCGA-55-8506-01		TCGA-98-A53B-01				TCGA-EJ-5515-01								TCGA-BR-7958-01		TCGA-ET-A3BS-01		TCGA-BS-A0TD-01
	TCGA-DK-A3IM-01		TCGA-OL-A66L-01				TCGA-AA-3520-01		TCGA-H7-A76A-01		TCGA-EU-5905-01				TCGA-FV-A4ZQ-01		TCGA-50-6593-01		TCGA-77-A5FZ-01				TCGA-J4-8200-01								TCGA-VQ-A91V-01		TCGA-BJ-A45H-01		TCGA-D1-A3DH-01
	TCGA-XF-A9SX-01		TCGA-A8-A085-01				TCGA-RU-A8FL-01		TCGA-CN-6024-01		TCGA-CZ-5466-01				TCGA-HP-A5MZ-01		TCGA-35-5375-01		TCGA-33-6737-01				TCGA-HC-A6AL-01								TCGA-HU-A4GX-01		TCGA-EM-A1CW-01		TCGA-BG-A0M6-01
	TCGA-GC-A4ZW-01		TCGA-AN-A046-01				TCGA-CM-5341-01		TCGA-P3-A5QA-01		TCGA-B0-4710-01				TCGA-5R-AA1C-01		TCGA-38-4632-01		TCGA-33-A4WN-01				TCGA-VP-AA1N-01								TCGA-MX-A663-01		TCGA-EM-A22Q-01		TCGA-A5-A0GB-01
	TCGA-DK-A1AD-01		TCGA-AN-A0FK-01				TCGA-A6-5656-01_r2		TCGA-CV-A45Y-01		TCGA-MW-A4EC-01				TCGA-CC-A1HT-01		TCGA-55-8096-01		TCGA-37-4129-01				TCGA-VP-A879-01								TCGA-CD-8524-01		TCGA-FY-A3YR-01		TCGA-BG-A0MI-01
	TCGA-FD-A3SL-01		TCGA-D8-A27M-01				TCGA-G4-6302-01		TCGA-BA-A4IH-01		TCGA-B2-5636-01				TCGA-DD-A113-01		TCGA-78-7160-01		TCGA-63-6202-01				TCGA-G9-6373-01								TCGA-BR-7197-01		TCGA-KS-A4IB-01		TCGA-BS-A0UV-01
	TCGA-XF-A8HD-01		TCGA-A2-A04P-01				TCGA-CK-4947-01		TCGA-D6-A6ES-01		TCGA-B0-4828-01				TCGA-CC-A9FW-01		TCGA-55-7910-01		TCGA-77-8130-01				TCGA-G9-6343-01								TCGA-IN-A7NT-01		TCGA-DJ-A2PR-01		TCGA-B5-A5OE-01
	TCGA-BT-A20W-01		TCGA-C8-A8HP-01				TCGA-QG-A5YW-01		TCGA-CN-A6V7-01		TCGA-BP-4797-01				TCGA-BC-A10R-01		TCGA-55-1594-01		TCGA-77-8128-01				TCGA-YL-A8SB-01								TCGA-BR-8687-01		TCGA-FE-A237-01		TCGA-B5-A0K2-01
	TCGA-XF-AAN3-01		TCGA-BH-A0HF-01				TCGA-G4-6303-01		TCGA-CN-A642-01		TCGA-CZ-5464-01				TCGA-CC-5259-01		TCGA-05-4434-01		TCGA-56-7580-01				TCGA-HC-7750-01								TCGA-VQ-AA6J-01		TCGA-ET-A39N-01		TCGA-EC-A1QX-01
	TCGA-ZF-A9RL-01		TCGA-JL-A3YW-01				TCGA-A6-2685-01		TCGA-CV-7568-01		TCGA-BP-4174-01				TCGA-G3-A7M7-01		TCGA-99-7458-01		TCGA-56-A5DS-01				TCGA-TP-A8TT-01								TCGA-HF-7131-01		TCGA-GE-A2C6-01		TCGA-D1-A0ZU-01
	TCGA-HQ-A5NE-01		TCGA-B6-A0I8-01				TCGA-AA-3542-01		TCGA-CV-7433-01		TCGA-CZ-5468-01				TCGA-DD-AACX-01		TCGA-50-6594-01		TCGA-98-8023-01				TCGA-G9-A9S4-01								TCGA-D7-A4YX-01		TCGA-E3-A3DZ-01		TCGA-D1-A2G5-01
	TCGA-FD-A6TF-01		TCGA-BH-A1FL-01				TCGA-AA-3556-01		TCGA-BA-5151-01		TCGA-B0-5694-01				TCGA-DD-A73F-01		TCGA-55-6980-01		TCGA-22-5489-01				TCGA-KK-A8IL-01								TCGA-VQ-AA68-01		TCGA-E8-A414-01		TCGA-A5-A0GM-01
	TCGA-CU-A0YO-01		TCGA-BH-A0E7-01				TCGA-AD-A5EK-01		TCGA-CV-7091-01		TCGA-B8-4151-01				TCGA-5C-A9VG-01		TCGA-44-2666-01_r2		TCGA-NC-A5HL-01				TCGA-EJ-5517-01								TCGA-VQ-A8PM-01		TCGA-DJ-A13X-01		TCGA-A5-A0GU-01
	TCGA-XF-AAMQ-01		TCGA-BH-A18L-01				TCGA-F4-6855-01		TCGA-UF-A71A-01		TCGA-CJ-5682-01				TCGA-DD-AADD-01		TCGA-MN-A4N4-01		TCGA-63-A5MU-01				TCGA-J4-A83K-01								TCGA-VQ-A8DU-01		TCGA-EM-A2OY-01		TCGA-EY-A1GS-01
	TCGA-2F-A9KW-01		TCGA-AR-A1AR-01				TCGA-AY-A69D-01		TCGA-CV-5970-01		TCGA-CZ-5469-01				TCGA-WX-AA46-01		TCGA-J2-A4AG-01		TCGA-34-5240-01				TCGA-Y6-A9XI-01								TCGA-HU-A4GQ-01		TCGA-ET-A25R-01		TCGA-BG-A0M4-01
	TCGA-E7-A85H-01		TCGA-AN-A03X-01				TCGA-AA-3522-01		TCGA-4P-AA8J-01		TCGA-BP-4159-01				TCGA-DD-A3A4-01		TCGA-44-7671-01		TCGA-77-8138-01				TCGA-HC-A8D0-01								TCGA-BR-6566-01		TCGA-DJ-A3UR-01		TCGA-A5-A2K2-01
	TCGA-FD-A43N-01		TCGA-A2-A0YH-01				TCGA-AA-A02H-01		TCGA-QK-A6II-01		TCGA-CJ-4634-01				TCGA-ZP-A9CZ-01		TCGA-62-A472-01		TCGA-63-A5MH-01				TCGA-EJ-A8FS-01								TCGA-BR-4280-01		TCGA-ET-A25P-01		TCGA-EY-A2OO-01
	TCGA-XF-A8HF-01		TCGA-A8-A0A9-01				TCGA-A6-2677-01_r1		TCGA-HD-7753-01		TCGA-AK-3461-01				TCGA-G3-A25X-01		TCGA-73-4658-01		TCGA-22-4604-01				TCGA-HC-8213-01								TCGA-D7-6527-01		TCGA-DJ-A3VJ-01		TCGA-BS-A0V7-01
	TCGA-FD-A43X-01		TCGA-OL-A5RU-01				TCGA-AA-3850-01		TCGA-CQ-A4C7-01		TCGA-BP-4330-01				TCGA-DD-AADA-01		TCGA-64-5779-01		TCGA-NC-A5HE-01				TCGA-G9-6367-01								TCGA-CD-8529-01		TCGA-DO-A1JZ-01		TCGA-D1-A17M-01
	TCGA-G2-AA3D-01		TCGA-C8-A133-01				TCGA-CM-5860-01		TCGA-BB-4225-01		TCGA-A3-3376-01				TCGA-DD-AAVQ-01		TCGA-86-A4P7-01		TCGA-NC-A5HD-01				TCGA-HC-8258-01_r1								TCGA-HU-A4HB-01		TCGA-EM-A3AN-01		TCGA-KP-A3W3-01
	TCGA-FD-A6TG-01		TCGA-D8-A1XM-01				TCGA-AA-3492-01		TCGA-CN-4729-01		TCGA-A3-A8OV-01				TCGA-DD-A1EE-01		TCGA-05-4405-01		TCGA-39-5021-01				TCGA-KK-A6E7-01								TCGA-D7-8574-01		TCGA-EM-A2OX-01		TCGA-BS-A0U5-01
	TCGA-2F-A9KT-01		TCGA-B6-A0IB-01				TCGA-5M-AAT4-01		TCGA-CV-7418-01		TCGA-B2-5633-01_r1				TCGA-DD-AAW2-01		TCGA-55-7727-01		TCGA-34-5928-01				TCGA-YL-A8HK-01								TCGA-B7-A5TN-01		TCGA-BJ-A0ZJ-01		TCGA-EO-A3AZ-01
	TCGA-E7-A4XJ-01		TCGA-AN-A0XL-01				TCGA-CM-6680-01		TCGA-IQ-7631-01		TCGA-B2-3924-01_r2				TCGA-G3-A3CH-01		TCGA-73-7499-01		TCGA-56-7582-01				TCGA-EJ-A65J-01								TCGA-BR-7957-01		TCGA-J8-A3O0-01		TCGA-AX-A1CF-01
	TCGA-XF-AAN8-01		TCGA-C8-A12T-01				TCGA-A6-3810-01		TCGA-P3-A5QF-01		TCGA-B0-5701-01				TCGA-DD-A4NR-01		TCGA-MN-A4N1-01		TCGA-94-7557-01				TCGA-XK-AAJA-01								TCGA-CD-5800-01		TCGA-EM-A2CL-01		TCGA-B5-A11O-01
	TCGA-GU-AATP-01		TCGA-E2-A15O-01				TCGA-A6-3810-01_r1		TCGA-BB-A5HY-01		TCGA-B8-5552-01				TCGA-ZS-A9CF-01		TCGA-95-8494-01		TCGA-85-A50M-01				TCGA-CH-5789-01								TCGA-CG-4476-01		TCGA-DJ-A2PP-01		TCGA-BG-A0M8-01
	TCGA-4Z-AA86-01		TCGA-A7-A3IZ-01				TCGA-CA-5255-01		TCGA-F7-A61V-01		TCGA-B0-5110-01				TCGA-RC-A7SH-01		TCGA-78-7154-01		TCGA-77-8156-01				TCGA-ZG-A9M4-01								TCGA-BR-8485-01		TCGA-BJ-A0ZA-01		TCGA-FI-A2EU-01
	TCGA-4Z-AA7O-01		TCGA-E2-A15P-01				TCGA-AZ-5407-01		TCGA-D6-6824-01		TCGA-A3-3383-01				TCGA-DD-A39Y-01		TCGA-50-5049-01		TCGA-66-2767-01				TCGA-EJ-7783-01								TCGA-VQ-A8P2-01		TCGA-E8-A44M-01		TCGA-A5-A1OJ-01
	TCGA-GV-A6ZA-01		TCGA-E2-A1II-01				TCGA-AA-A02E-01		TCGA-CR-6492-01		TCGA-CJ-4894-01				TCGA-ED-A7PZ-01		TCGA-05-4390-01		TCGA-43-6647-01				TCGA-CH-5768-01								TCGA-CG-5723-01		TCGA-EM-A22J-01		TCGA-D1-A16F-01
	TCGA-CF-A47W-01		TCGA-A8-A08I-01				TCGA-AY-4071-01		TCGA-CV-7235-01		TCGA-AK-3431-01				TCGA-DD-AACE-01		TCGA-55-8092-01		TCGA-85-7710-01				TCGA-ZG-A8QX-01								TCGA-IN-A6RR-01		TCGA-4C-A93U-01		TCGA-B5-A11G-01
	TCGA-BT-A3PH-01		TCGA-E9-A1NI-01				TCGA-AA-3842-01		TCGA-CR-7397-01		TCGA-B0-4811-01				TCGA-BC-4073-01		TCGA-49-4510-01		TCGA-39-5028-01				TCGA-EJ-A46I-01								TCGA-D7-8576-01		TCGA-EL-A3H1-01		TCGA-BG-A0M7-01
	TCGA-DK-A1A3-01		TCGA-E2-A10F-01				TCGA-AA-3986-01		TCGA-UF-A7JF-01		TCGA-BP-5174-01				TCGA-RC-A6M6-01		TCGA-L9-A7SV-01		TCGA-56-A4BY-01				TCGA-2A-A8VO-01								TCGA-D7-6815-01		TCGA-EM-A22K-01		TCGA-B5-A11X-01
	TCGA-GV-A40G-01		TCGA-A2-A0SV-01				TCGA-G4-6307-01		TCGA-IQ-A61O-01		TCGA-BP-5169-01				TCGA-DD-AACD-01		TCGA-50-8460-01		TCGA-63-A5MY-01				TCGA-HC-A6AN-01								TCGA-BR-4257-01		TCGA-DJ-A1QE-01		TCGA-BS-A0UF-01
	TCGA-YF-AA3L-01		TCGA-A7-A3RF-01				TCGA-AA-3852-01		TCGA-MT-A67D-01		TCGA-CZ-5455-01						TCGA-05-4395-01		TCGA-39-5011-01				TCGA-G9-6356-01								TCGA-CG-4477-01		TCGA-EL-A4JV-01		TCGA-AX-A1CA-01
	TCGA-UY-A78O-01		TCGA-BH-A0EB-01				TCGA-A6-A565-01		TCGA-QK-AA3K-01		TCGA-CZ-4863-01						TCGA-55-A57B-01		TCGA-NC-A5HK-01				TCGA-CH-5739-01								TCGA-VQ-A8PB-01		TCGA-EL-A3GU-01		TCGA-AP-A059-01
	TCGA-DK-A3IU-01		TCGA-BH-A1FG-01				TCGA-CA-6717-01		TCGA-BA-A4II-01		TCGA-CJ-4897-01						TCGA-55-7728-01		TCGA-66-2781-01				TCGA-EJ-7331-01								TCGA-HF-7132-01		TCGA-EM-A3SY-01		TCGA-BG-A187-01
	TCGA-DK-A1AA-01		TCGA-A2-A04N-01				TCGA-D5-6922-01		TCGA-CQ-5334-01		TCGA-CZ-4856-01						TCGA-44-7667-01		TCGA-63-A5MM-01				TCGA-EJ-5542-01								TCGA-FP-7735-01		TCGA-E3-A3E1-01		TCGA-EY-A3L3-01
	TCGA-CF-A3MI-01		TCGA-AR-A1AL-01				TCGA-AA-3544-01		TCGA-F7-A50J-01		TCGA-B0-4836-01						TCGA-75-5125-01		TCGA-85-8276-01				TCGA-XQ-A8TB-01										TCGA-J8-A3YG-01		TCGA-AP-A0LV-01
	TCGA-XF-AAMH-01		TCGA-AR-A254-01				TCGA-AA-A01D-01		TCGA-CX-7085-01		TCGA-AK-3436-01						TCGA-93-7347-01		TCGA-37-4133-01				TCGA-EJ-7793-01										TCGA-L6-A4EU-01		TCGA-EY-A1GH-01
	TCGA-ZF-A9RD-01		TCGA-E9-A1N6-01				TCGA-AA-3855-01		TCGA-QK-A6VB-01		TCGA-CZ-5467-01						TCGA-50-6595-01		TCGA-60-2708-01				TCGA-V1-A9O5-01										TCGA-EM-A3FL-01		TCGA-BG-A220-01
	TCGA-FD-A43S-01		TCGA-BH-A18G-01				TCGA-AZ-6599-01		TCGA-CV-A6JY-01		TCGA-CJ-4912-01						TCGA-86-8359-01		TCGA-39-5039-01				TCGA-CH-5744-01										TCGA-BJ-A0ZB-01		TCGA-B5-A3FB-01
	TCGA-DK-A3IN-01		TCGA-A2-A0ET-01				TCGA-CM-4746-01		TCGA-BA-5555-01		TCGA-A3-3382-01						TCGA-55-6983-01		TCGA-46-3766-01				TCGA-X4-A8KS-01										TCGA-DJ-A3UM-01		TCGA-D1-A3JP-01
	TCGA-UY-A78N-01		TCGA-BH-A6R9-01				TCGA-CM-4752-01		TCGA-CN-6013-01		TCGA-A3-3319-01						TCGA-44-7672-01		TCGA-46-6026-01				TCGA-CH-5745-01										TCGA-EL-A3T9-01		TCGA-B5-A5OC-01
	TCGA-FD-A3SN-01		TCGA-AC-A2B8-01				TCGA-AA-3673-01		TCGA-CQ-6224-01		TCGA-B8-5553-01						TCGA-44-2662-01_r2		TCGA-85-A4CL-01				TCGA-VP-A87D-01										TCGA-DE-A3KN-01		TCGA-EO-A22R-01
	TCGA-UY-A9PF-01		TCGA-AQ-A54O-01				TCGA-F4-6809-01		TCGA-P3-A6T5-01		TCGA-BP-4970-01						TCGA-97-7553-01		TCGA-63-7022-01				TCGA-KC-A7FA-01										TCGA-EM-A3FK-01		TCGA-FI-A2D0-01
	TCGA-GU-AATO-01		TCGA-BH-A0HU-01				TCGA-A6-3809-01_r1		TCGA-BA-A6D8-01		TCGA-CZ-5461-01						TCGA-64-5815-01		TCGA-77-8133-01				TCGA-2A-AAYO-01										TCGA-E8-A416-01		TCGA-BK-A56F-01
	TCGA-BL-A0C8-01_Rep401		TCGA-E2-A1L6-01				TCGA-CM-6161-01		TCGA-BB-8596-01		TCGA-BP-4803-01						TCGA-78-7155-01		TCGA-22-5471-01				TCGA-YL-A8SK-01										TCGA-DJ-A2Q2-01		TCGA-D1-A15W-01
	TCGA-DK-A6B6-01		TCGA-D8-A27I-01				TCGA-AA-3660-01		TCGA-IQ-A61H-01		TCGA-CZ-5986-01						TCGA-55-8204-01		TCGA-70-6723-01				TCGA-EJ-7786-01										TCGA-CE-A13K-01		TCGA-FI-A2EY-01
	TCGA-K4-A6MB-01		TCGA-A7-A26H-01				TCGA-G4-6314-01		TCGA-UP-A6WW-01		TCGA-CW-5588-01						TCGA-55-7913-01		TCGA-22-A5C4-01				TCGA-VP-A875-01										TCGA-DJ-A2Q1-01		TCGA-BG-A0W1-01
	TCGA-E7-A97Q-01		TCGA-AC-A2BK-01				TCGA-AA-3971-01		TCGA-BA-A6DI-01		TCGA-CJ-4899-01						TCGA-71-8520-01		TCGA-60-2704-01				TCGA-J4-A67R-01										TCGA-BJ-A45G-01		TCGA-B5-A1N2-01
	TCGA-FJ-A3Z7-01		TCGA-E2-A1LH-01				TCGA-AA-3678-01		TCGA-WA-A7GZ-01		TCGA-B2-5635-01_r2						TCGA-91-8497-01		TCGA-56-8623-01				TCGA-XJ-A9DI-01										TCGA-BJ-A45C-01		TCGA-AW-A1PO-01
	TCGA-GD-A6C6-01		TCGA-A8-A091-01				TCGA-AA-3811-01		TCGA-CV-5434-01		TCGA-A3-3335-01						TCGA-05-4396-01		TCGA-NC-A5HG-01				TCGA-KC-A4BR-01										TCGA-KS-A4I3-01		TCGA-BS-A0TG-01
	TCGA-K4-AAQO-01		TCGA-D8-A1XS-01				TCGA-CM-6164-01		TCGA-CV-A465-01		TCGA-AK-3433-01						TCGA-69-7760-01		TCGA-85-8048-01				TCGA-EJ-7784-01										TCGA-DJ-A13R-01		TCGA-BG-A0LX-01
	TCGA-DK-A3WW-01		TCGA-C8-A1HG-01				TCGA-CM-6172-01		TCGA-F7-A61W-01		TCGA-B0-4816-01						TCGA-55-6968-01		TCGA-34-2600-01				TCGA-EJ-7794-01										TCGA-EL-A4K4-01		TCGA-B5-A0KB-01
	TCGA-E7-A7DV-01		TCGA-A8-A082-01				TCGA-AA-3518-01		TCGA-CV-A45P-01		TCGA-B0-5081-01						TCGA-44-2655-01		TCGA-O2-A52S-01				TCGA-HC-A76W-01										TCGA-EL-A3CT-01		TCGA-AJ-A8CV-01
	TCGA-GU-A42P-01		TCGA-4H-AAAK-01				TCGA-AA-3864-01		TCGA-CR-6493-01		TCGA-BP-5183-01						TCGA-86-7713-01		TCGA-21-5783-01				TCGA-CH-5794-01										TCGA-FY-A40N-01		TCGA-BG-A0MT-01
	TCGA-XF-A9T8-01		TCGA-E2-A107-01				TCGA-A6-6140-01		TCGA-CV-5966-01		TCGA-A3-3313-01						TCGA-MP-A4TK-01		TCGA-77-A5GF-01				TCGA-XJ-A83H-01										TCGA-DJ-A3VM-01		TCGA-E6-A1M0-01
	TCGA-GC-A3OO-01		TCGA-A2-A0SW-01				TCGA-CK-5913-01		TCGA-CN-6023-01		TCGA-BP-4762-01						TCGA-97-8171-01		TCGA-56-7730-01				TCGA-KK-A8I5-01										TCGA-BJ-A18Z-01		TCGA-D1-A2G0-01
	TCGA-GC-A3I6-01		TCGA-A7-A26F-01				TCGA-F4-6460-01		TCGA-CQ-6219-01		TCGA-A3-3331-01						TCGA-55-8615-01		TCGA-77-8145-01				TCGA-KK-A6E6-01										TCGA-FY-A40M-01		TCGA-A5-A3LP-01
	TCGA-XF-AAMX-01		TCGA-D8-A1X6-01				TCGA-A6-4105-01		TCGA-CV-A460-01		TCGA-B8-5159-01						TCGA-55-7724-01		TCGA-66-2737-01				TCGA-J4-8198-01										TCGA-CE-A481-01		TCGA-EO-A1Y5-01
	TCGA-LC-A66R-01		TCGA-E9-A3HO-01				TCGA-AA-3549-01		TCGA-MT-A51W-01		TCGA-CJ-4635-01						TCGA-75-6214-01		TCGA-85-8287-01				TCGA-G9-7509-01										TCGA-J8-A3NZ-01		TCGA-FI-A2F8-01
	TCGA-BT-A42C-01		TCGA-AO-A0J8-01				TCGA-CM-4748-01		TCGA-CV-5976-01		TCGA-CZ-4864-01						TCGA-62-A46S-01		TCGA-60-2724-01				TCGA-ZG-A9LN-01										TCGA-FY-A3TY-01		TCGA-AP-A05N-01
	TCGA-BL-A3JM-01		TCGA-BH-A1F2-01				TCGA-CM-4747-01		TCGA-BA-6872-01		TCGA-BP-4756-01						TCGA-69-8453-01		TCGA-63-A5MG-01				TCGA-HC-A9TH-01										TCGA-KS-A41L-01		TCGA-EY-A1GD-01
	TCGA-K4-A5RH-01		TCGA-E2-A15G-01				TCGA-DM-A28E-01		TCGA-CV-5439-01		TCGA-BP-4962-01						TCGA-62-8398-01		TCGA-66-2734-01				TCGA-YL-A8SR-01										TCGA-ET-A3BX-01		TCGA-AX-A1C4-01
	TCGA-DK-AA75-01		TCGA-OL-A66N-01				TCGA-DM-A1D9-01		TCGA-D6-6827-01		TCGA-A3-3358-01						TCGA-44-6147-01_r2		TCGA-18-3416-01				TCGA-V1-A9OX-01										TCGA-EM-A2CS-01		TCGA-AX-A1CK-01
	TCGA-CU-A0YR-01		TCGA-E2-A15S-01				TCGA-A6-3810-01_r2		TCGA-CV-7099-01		TCGA-CJ-4881-01						TCGA-69-7763-01		TCGA-70-6722-01				TCGA-FC-A6HD-01										TCGA-FY-A3R9-01		TCGA-AJ-A3OJ-01
	TCGA-XF-A9SU-01		TCGA-AC-A62V-01				TCGA-CM-5349-01		TCGA-CQ-5323-01		TCGA-B8-A7U6-01						TCGA-64-1677-01		TCGA-60-2696-01				TCGA-KC-A7F5-01										TCGA-DJ-A4V0-01		TCGA-AX-A3FT-01
	TCGA-FD-A3SJ-01		TCGA-BH-A0HO-01				TCGA-AA-3968-01		TCGA-CV-7440-01		TCGA-BP-4771-01						TCGA-44-4112-01_r1		TCGA-85-A5B5-01				TCGA-HC-8264-01										TCGA-EL-A3T2-01		TCGA-EO-A2CG-01
	TCGA-FD-A3B6-01		TCGA-AO-A0JE-01				TCGA-AA-A01Q-01		TCGA-UF-A7JH-01		TCGA-B0-4700-01						TCGA-05-4397-01		TCGA-77-7142-01				TCGA-J9-A52D-01										TCGA-EM-A3O3-01		TCGA-AX-A3FS-01
	TCGA-DK-A1A6-01		TCGA-E9-A1N8-01				TCGA-CM-6171-01		TCGA-DQ-5631-01		TCGA-CJ-4875-01						TCGA-44-6148-01		TCGA-90-7964-01				TCGA-HC-A6AP-01										TCGA-ET-A2MX-01		TCGA-FI-A2D2-01
	TCGA-HQ-A5ND-01		TCGA-AC-A7VC-01				TCGA-AA-3510-01		TCGA-UF-A7JC-01		TCGA-B0-5698-01						TCGA-44-8117-01		TCGA-56-8504-01				TCGA-HC-7079-01										TCGA-FK-A3SD-01		TCGA-D1-A1O8-01
	TCGA-XF-A8HH-01		TCGA-A1-A0SM-01				TCGA-CK-6746-01		TCGA-CR-7389-01		TCGA-A3-3363-01						TCGA-MP-A4TF-01		TCGA-85-8352-01				TCGA-HC-8257-01										TCGA-EM-A1CS-01		TCGA-EO-A22X-01
	TCGA-CU-A3YL-01		TCGA-E2-A1B5-01				TCGA-G4-6322-01		TCGA-CN-A49B-01		TCGA-B8-5163-01						TCGA-75-6211-01		TCGA-22-5491-01				TCGA-ZG-A9NI-01										TCGA-DJ-A1QM-01		TCGA-AP-A0LH-01
	TCGA-XF-AAME-01		TCGA-D8-A1XD-01				TCGA-AA-3854-01		TCGA-CR-7388-01		TCGA-B0-5115-01						TCGA-64-5781-01		TCGA-66-2789-01				TCGA-KK-A7B1-01										TCGA-FE-A232-01		TCGA-PG-A5BC-01
	TCGA-C4-A0F0-01		TCGA-E9-A1NG-01				TCGA-AZ-4616-01		TCGA-TN-A7HL-01		TCGA-B0-4824-01						TCGA-49-AAR4-01		TCGA-34-2596-01				TCGA-KK-A8IK-01										TCGA-FE-A231-01		TCGA-AJ-A3BK-01
	TCGA-DK-A1A5-01		TCGA-E9-A5UO-01				TCGA-G4-6626-01		TCGA-CR-7394-01		TCGA-A3-3352-01						TCGA-86-7955-01		TCGA-77-8136-01				TCGA-G9-6333-01										TCGA-ET-A2N4-01		TCGA-D1-A1O0-01
			TCGA-A8-A08B-01				TCGA-G4-6317-01		TCGA-MT-A67A-01		TCGA-CJ-6028-01						TCGA-78-7148-01		TCGA-52-7809-01				TCGA-HC-7736-01										TCGA-DJ-A2Q5-01		TCGA-AX-A3G4-01
			TCGA-A8-A06N-01				TCGA-AA-A00O-01		TCGA-KU-A6H7-01		TCGA-BP-4804-01						TCGA-38-4625-01		TCGA-O2-A52V-01				TCGA-KK-A8IM-01										TCGA-E3-A3DY-01		TCGA-QS-A5YQ-01
			TCGA-BH-A1FN-01				TCGA-D5-6924-01		TCGA-CV-7180-01		TCGA-CJ-4873-01						TCGA-93-A4JN-01		TCGA-58-A46N-01				TCGA-M7-A725-01										TCGA-EL-A3ZG-01		TCGA-A5-A0GG-01
			TCGA-EW-A2FS-01				TCGA-CA-5254-01		TCGA-CV-A6K2-01		TCGA-BP-5181-01						TCGA-49-AAR0-01		TCGA-60-2714-01				TCGA-G9-6496-01										TCGA-L6-A4EP-01		TCGA-D1-A165-01
			TCGA-OL-A66J-01				TCGA-AD-6548-01		TCGA-BB-4217-01		TCGA-A3-3385-01						TCGA-78-7146-01		TCGA-77-7335-01				TCGA-EJ-5521-01										TCGA-EL-A3GR-01		TCGA-EY-A1GM-01
			TCGA-A7-A0CJ-01				TCGA-A6-4107-01		TCGA-T2-A6WX-01		TCGA-BP-4761-01						TCGA-86-A456-01		TCGA-34-8454-01				TCGA-KK-A6E0-01										TCGA-E8-A415-01		TCGA-BK-A0CC-01_r2
			TCGA-BH-A1EW-01				TCGA-AA-3875-01		TCGA-CN-6988-01		TCGA-B0-4819-01						TCGA-05-4420-01		TCGA-22-4593-01				TCGA-HC-7748-01										TCGA-ET-A25N-01		TCGA-B5-A0JY-01
			TCGA-E2-A15A-01				TCGA-AZ-6608-01		TCGA-RS-A6TP-01		TCGA-GK-A6C7-01						TCGA-78-7153-01		TCGA-96-A4JL-01				TCGA-EJ-A46B-01										TCGA-FY-A3NM-01		TCGA-A5-A0R8-01
			TCGA-UL-AAZ6-01				TCGA-D5-5539-01		TCGA-CR-6481-01		TCGA-A3-A6NJ-01						TCGA-05-4410-01		TCGA-77-8139-01				TCGA-CH-5790-01										TCGA-EM-A4FR-01		TCGA-D1-A17D-01
			TCGA-A1-A0SH-01				TCGA-AA-A01Z-01		TCGA-CN-5369-01		TCGA-CJ-4871-01						TCGA-78-8648-01		TCGA-43-A56V-01				TCGA-VN-A88O-01										TCGA-EL-A4KH-01		TCGA-EY-A1GV-01
			TCGA-BH-A0BQ-01				TCGA-DM-A28H-01		TCGA-CV-6933-01		TCGA-B2-5639-01						TCGA-78-7147-01		TCGA-L3-A524-01				TCGA-HC-8265-01										TCGA-CE-A27D-01		TCGA-D1-A17U-01
			TCGA-BH-A0DK-01				TCGA-A6-3809-01_r2		TCGA-D6-A6EM-01		TCGA-BP-4349-01						TCGA-49-AAR3-01		TCGA-22-1011-01				TCGA-ZG-A9LS-01										TCGA-ET-A3BT-01		TCGA-BS-A0WQ-01
			TCGA-S3-A6ZH-01				TCGA-AA-3872-01		TCGA-BA-5558-01		TCGA-BP-5186-01						TCGA-55-8621-01		TCGA-66-2790-01				TCGA-EJ-5504-01										TCGA-J8-A3O1-01		TCGA-BS-A0UT-01
			TCGA-A7-A13D-01				TCGA-G4-6625-01		TCGA-H7-7774-01		TCGA-CJ-5671-01						TCGA-78-7167-01		TCGA-60-2726-01				TCGA-EJ-A46F-01										TCGA-J8-A3YH-01		TCGA-BG-A0VT-01
			TCGA-AR-A24T-01				TCGA-CA-5256-01		TCGA-HD-A6HZ-01		TCGA-B0-5116-01						TCGA-55-8097-01		TCGA-33-4582-01				TCGA-HC-7818-01										TCGA-CE-A485-01		TCGA-B5-A3F9-01
			TCGA-BH-A1EX-01				TCGA-A6-6780-01_r2		TCGA-CV-7427-01		TCGA-B0-5080-01						TCGA-86-A4JF-01		TCGA-33-4566-01				TCGA-EJ-7218-01										TCGA-KS-A4ID-01		TCGA-BG-A2L7-01
			TCGA-GM-A2DN-01				TCGA-AA-A00N-01		TCGA-CN-A49C-01		TCGA-CJ-4878-01						TCGA-95-A4VP-01		TCGA-NK-A5D1-01				TCGA-2A-AAYU-01										TCGA-H2-A422-01		TCGA-D1-A1O5-01
			TCGA-A8-A07G-01				TCGA-5M-AAT6-01		TCGA-CV-A45R-01		TCGA-BP-5184-01						TCGA-55-8091-01		TCGA-51-4081-01				TCGA-EJ-5531-01										TCGA-EM-A3FO-01		TCGA-AP-A3K1-01
			TCGA-A2-A0CT-01				TCGA-AA-A00E-01		TCGA-H7-8501-01		TCGA-CJ-4903-01						TCGA-MN-A4N5-01		TCGA-NC-A5HR-01				TCGA-ZG-A9LU-01										TCGA-EM-A3O7-01		TCGA-AX-A064-01
			TCGA-D8-A1JF-01				TCGA-A6-2675-01		TCGA-CR-7398-01		TCGA-DV-5567-01						TCGA-86-7954-01		TCGA-60-2715-01				TCGA-KK-A7AY-01										TCGA-L6-A4EQ-01		TCGA-AX-A0IU-01
			TCGA-E9-A1RH-01				TCGA-AA-3506-01		TCGA-D6-6823-01		TCGA-CJ-4889-01						TCGA-50-8457-01		TCGA-63-A5ML-01				TCGA-M7-A71Z-01										TCGA-DO-A1K0-01		TCGA-AP-A05O-01
			TCGA-B6-A0IN-01				TCGA-AA-3548-01		TCGA-CR-7372-01		TCGA-B0-5107-01						TCGA-55-8505-01		TCGA-85-8666-01				TCGA-YL-A8SP-01										TCGA-EM-A3AO-01		TCGA-EY-A72D-01
			TCGA-UU-A93S-01				TCGA-AA-3502-01		TCGA-KU-A6H8-01		TCGA-BP-4759-01						TCGA-L4-A4E6-01		TCGA-85-8049-01				TCGA-EJ-7318-01										TCGA-ET-A25I-01		TCGA-AX-A3G1-01
			TCGA-E9-A229-01				TCGA-DM-A282-01		TCGA-CV-A6JD-01		TCGA-B0-4815-01						TCGA-62-A46V-01		TCGA-56-7221-01				TCGA-EJ-A65B-01										TCGA-BJ-A28X-01		TCGA-B5-A11V-01
			TCGA-PE-A5DC-01				TCGA-5M-AATA-01		TCGA-D6-A6EQ-01		TCGA-CJ-6027-01						TCGA-50-5946-01		TCGA-22-5481-01				TCGA-EJ-A46D-01										TCGA-EL-A3GY-01		TCGA-EO-A3KX-01
			TCGA-D8-A1JM-01				TCGA-AA-3553-01		TCGA-CQ-A4C9-01		TCGA-CZ-4861-01						TCGA-44-2661-01		TCGA-18-3412-01				TCGA-VP-A87J-01										TCGA-DJ-A1QG-01		TCGA-D1-A167-01
			TCGA-BH-A0H9-01				TCGA-G4-6628-01		TCGA-F7-8298-01		TCGA-BP-4768-01						TCGA-73-4659-01		TCGA-66-2769-01				TCGA-KK-A6E1-01										TCGA-FY-A3NN-01		TCGA-A5-A0GR-01
			TCGA-D8-A1XF-01				TCGA-CM-6674-01		TCGA-D6-6516-01		TCGA-B8-5164-01						TCGA-73-4662-01		TCGA-90-A4EE-01				TCGA-EJ-A7NM-01										TCGA-EL-A4KD-01		TCGA-EY-A5W2-01
			TCGA-E2-A15E-01				TCGA-AA-3693-01		TCGA-CQ-A4CG-01		TCGA-CJ-5676-01						TCGA-78-7163-01		TCGA-77-A5G7-01				TCGA-EJ-7327-01										TCGA-DJ-A13U-01		TCGA-BK-A26L-01_r1
			TCGA-AR-A1AO-01				TCGA-AY-A71X-01		TCGA-CV-6937-01		TCGA-CJ-4641-01						TCGA-55-8616-01		TCGA-34-5232-01				TCGA-XK-AAJ3-01										TCGA-E3-A3E2-01		TCGA-B5-A3FA-01
			TCGA-E2-A2P6-01				TCGA-AA-3697-01		TCGA-CN-4737-01		TCGA-BP-4974-01						TCGA-80-5607-01		TCGA-98-A53H-01				TCGA-CH-5754-01										TCGA-KS-A4IC-01		TCGA-AJ-A3OK-01
			TCGA-D8-A1JI-01				TCGA-AZ-6607-01		TCGA-CN-5359-01		TCGA-B0-5084-01						TCGA-NJ-A55O-01		TCGA-33-4587-01				TCGA-ZG-A9L4-01										TCGA-H2-A2K9-01		TCGA-A5-A1OF-01
			TCGA-S3-AA17-01				TCGA-AA-A03J-01		TCGA-CN-5365-01		TCGA-B0-5710-01						TCGA-91-6829-01		TCGA-56-5898-01				TCGA-KC-A7FD-01										TCGA-EL-A3D6-01		TCGA-A5-A0GI-01
			TCGA-BH-A0DL-01				TCGA-CM-6170-01		TCGA-BA-4074-01		TCGA-B0-5692-01						TCGA-J2-A4AE-01		TCGA-18-4721-01				TCGA-EJ-AB20-01										TCGA-IM-A3U2-01		TCGA-QF-A5YS-01
			TCGA-B6-A2IU-01				TCGA-A6-6652-01		TCGA-BA-7269-01		TCGA-B4-5834-01						TCGA-55-7227-01		TCGA-43-3920-01				TCGA-V1-A8X3-01										TCGA-BJ-A3F0-01		TCGA-BS-A0V8-01
			TCGA-E2-A10A-01				TCGA-D5-6537-01		TCGA-CV-7425-01		TCGA-BP-4993-01						TCGA-97-7941-01		TCGA-33-4538-01				TCGA-FC-A8O0-01										TCGA-ET-A25M-01		TCGA-BG-A0M2-01
			TCGA-AO-A129-01				TCGA-AA-3517-01		TCGA-CQ-5331-01		TCGA-DV-5576-01						TCGA-75-5147-01		TCGA-96-8170-01				TCGA-CH-5772-01										TCGA-BJ-A0YZ-01		TCGA-AX-A2HC-01
			TCGA-B6-A1KN-01				TCGA-DM-A1D4-01		TCGA-CR-7402-01		TCGA-MM-A563-01						TCGA-78-7162-01		TCGA-56-7823-01				TCGA-HC-7209-01										TCGA-DJ-A1QO-01		TCGA-AP-A0LJ-01
			TCGA-EW-A1OZ-01				TCGA-CA-6716-01		TCGA-D6-8568-01		TCGA-BP-5192-01						TCGA-44-3919-01		TCGA-63-A5MP-01				TCGA-EJ-5530-01										TCGA-DE-A4MC-01		TCGA-PG-A7D5-01
			TCGA-AC-A3QQ-01				TCGA-A6-6781-01_r2		TCGA-P3-A5Q6-01		TCGA-BP-4332-01						TCGA-44-A479-01		TCGA-18-3409-01				TCGA-V1-A9ZK-01										TCGA-BJ-A45K-01		TCGA-AX-A0IS-01
			TCGA-A8-A0A2-01				TCGA-AY-A8YK-01		TCGA-CV-A6JU-01		TCGA-CJ-4887-01						TCGA-80-5608-01		TCGA-43-5670-01				TCGA-VN-A88N-01										TCGA-EM-A4G1-01		TCGA-EY-A1GQ-01
			TCGA-B6-A40C-01				TCGA-AA-3664-01		TCGA-CQ-7068-01		TCGA-B0-5713-01						TCGA-97-8547-01		TCGA-77-6842-01				TCGA-KK-A8IB-01										TCGA-BJ-A45I-01		TCGA-B5-A1MU-01
			TCGA-BH-A0W4-01				TCGA-AA-A01K-01		TCGA-CV-A6K1-01		TCGA-CZ-5459-01						TCGA-67-4679-01		TCGA-43-8118-01				TCGA-EJ-7312-01										TCGA-E8-A438-01		TCGA-D1-A161-01
			TCGA-E9-A1R5-01				TCGA-AD-6965-01		TCGA-QK-A64Z-01		TCGA-DV-5565-01						TCGA-50-5044-01		TCGA-96-7545-01				TCGA-YL-A8S8-01										TCGA-FK-A3S3-01		TCGA-DF-A2KV-01
			TCGA-C8-A12Z-01				TCGA-AA-3815-01		TCGA-CR-6480-01		TCGA-CJ-4642-01						TCGA-05-5420-01		TCGA-33-AASB-01				TCGA-V1-A8MM-01										TCGA-H2-A421-01		TCGA-BK-A0CA-01_r2
			TCGA-AC-A3BB-01				TCGA-CA-6719-01		TCGA-CN-6022-01		TCGA-B0-4698-01						TCGA-05-4398-01		TCGA-85-8350-01				TCGA-G9-6377-01										TCGA-BJ-A28T-01		TCGA-A5-A0RA-01
			TCGA-AN-A0FL-01				TCGA-CM-6166-01		TCGA-CQ-6228-01		TCGA-B2-5633-01_r2						TCGA-62-8399-01		TCGA-37-A5EL-01				TCGA-HC-7752-01										TCGA-EM-A4FN-01		TCGA-B5-A0JV-01
			TCGA-E9-A244-01				TCGA-A6-2678-01		TCGA-CR-6474-01		TCGA-BP-5187-01						TCGA-73-4668-01		TCGA-58-A46J-01				TCGA-CH-5771-01										TCGA-EL-A4K0-01		TCGA-D1-A15Z-01
			TCGA-BH-A0HK-01				TCGA-F4-6569-01		TCGA-CR-7373-01		TCGA-CW-5589-01						TCGA-62-A46P-01		TCGA-79-5596-01				TCGA-EJ-5532-01										TCGA-DJ-A3US-01		TCGA-AJ-A3NG-01
			TCGA-BH-A1F5-01				TCGA-A6-6651-01		TCGA-CV-7103-01		TCGA-BP-4163-01						TCGA-MP-A4T4-01		TCGA-22-4595-01				TCGA-H9-7775-01										TCGA-EM-A2CK-01		TCGA-AX-A3G9-01
			TCGA-AR-A2LJ-01				TCGA-CM-6679-01		TCGA-BA-5557-01		TCGA-G6-A8L6-01						TCGA-MP-A4T8-01		TCGA-66-2787-01				TCGA-H9-A6BX-01										TCGA-DJ-A1QD-01		TCGA-K6-A3WQ-01
			TCGA-AR-A24M-01				TCGA-CK-6748-01		TCGA-CV-A6JE-01		TCGA-AK-3455-01						TCGA-44-6775-01_r2		TCGA-J1-A4AH-01				TCGA-VP-A87B-01										TCGA-EM-A3FN-01		TCGA-AJ-A3QS-01
			TCGA-E2-A1IF-01				TCGA-AA-3949-01		TCGA-HD-7832-01		TCGA-B8-4146-01						TCGA-05-4425-01		TCGA-56-A5DR-01				TCGA-CH-5764-01										TCGA-EM-A3AQ-01		TCGA-D1-A17H-01
			TCGA-BH-A18I-01				TCGA-D5-6536-01		TCGA-DQ-5630-01		TCGA-EU-5906-01						TCGA-49-AARQ-01		TCGA-21-5782-01				TCGA-ZG-A8QY-01										TCGA-J8-A3YE-01		TCGA-AJ-A5DW-01
			TCGA-AC-A2QJ-01				TCGA-A6-6137-01		TCGA-MZ-A6I9-01		TCGA-B0-5109-01						TCGA-50-5072-01		TCGA-85-7843-01				TCGA-HC-8261-01										TCGA-EM-A22O-01		TCGA-AJ-A3OL-01
			TCGA-E9-A1N4-01				TCGA-AA-3666-01		TCGA-CV-7250-01		TCGA-B8-A8YJ-01						TCGA-78-7537-01		TCGA-34-5234-01				TCGA-EJ-A46E-01										TCGA-EL-A3D4-01		TCGA-DF-A2KY-01
			TCGA-E9-A22A-01				TCGA-AA-3511-01		TCGA-CN-6989-01		TCGA-B0-4694-01						TCGA-86-8055-01		TCGA-52-7812-01				TCGA-HC-7080-01										TCGA-EL-A3GO-01		TCGA-D1-A17B-01
			TCGA-AR-A0TU-01				TCGA-A6-6650-01_r2		TCGA-HD-8224-01		TCGA-BP-4354-01						TCGA-78-7161-01		TCGA-L3-A4E7-01				TCGA-J9-A8CM-01										TCGA-ET-A39K-01		TCGA-A5-A1OK-01
			TCGA-BH-A0BC-01				TCGA-AA-3509-01		TCGA-CV-A45W-01		TCGA-CJ-4636-01						TCGA-86-8585-01		TCGA-21-1075-01				TCGA-J4-A67K-01										TCGA-DJ-A2PZ-01		TCGA-PG-A6IB-01
			TCGA-GM-A2DD-01				TCGA-D5-6927-01		TCGA-CN-5370-01		TCGA-CW-5587-01						TCGA-55-7907-01		TCGA-96-A4JK-01				TCGA-YL-A8SL-01										TCGA-DJ-A3VK-01		TCGA-BK-A139-01_r2
			TCGA-LQ-A4E4-01				TCGA-AA-3994-01		TCGA-CV-6950-01		TCGA-AK-3428-01						TCGA-78-7540-01		TCGA-39-5029-01				TCGA-KK-A8II-01										TCGA-ET-A3DV-01		TCGA-A5-A7WK-01
			TCGA-AR-A255-01				TCGA-AA-3662-01		TCGA-CV-7422-01		TCGA-DV-5569-01						TCGA-73-7498-01		TCGA-77-8146-01				TCGA-KK-A8I4-01										TCGA-DJ-A2Q4-01		TCGA-D1-A163-01
			TCGA-EW-A1P6-01				TCGA-AA-3710-01		TCGA-CN-4731-01		TCGA-B0-5399-01						TCGA-05-4430-01		TCGA-77-7338-01				TCGA-YL-A9WY-01										TCGA-E8-A434-01		TCGA-EO-A3KW-01
			TCGA-E9-A22H-01				TCGA-AZ-4315-01		TCGA-HL-7533-01		TCGA-CJ-4868-01						TCGA-MP-A4TH-01		TCGA-43-3394-01				TCGA-V1-A8WW-01										TCGA-EL-A4K1-01		TCGA-BS-A0U7-01
			TCGA-A2-A0YL-01						TCGA-UF-A718-01		TCGA-B0-4833-01						TCGA-50-5932-01		TCGA-68-A59I-01				TCGA-EJ-5512-01										TCGA-KS-A4I5-01		TCGA-D1-A17T-01
			TCGA-PE-A5DD-01						TCGA-BB-4224-01		TCGA-CJ-5681-01						TCGA-91-6830-01		TCGA-58-A46L-01				TCGA-G9-6494-01										TCGA-DJ-A13S-01		TCGA-EO-A3AY-01
			TCGA-AN-A0FT-01						TCGA-DQ-5625-01		TCGA-BP-4334-01						TCGA-44-7661-01		TCGA-37-3792-01				TCGA-EJ-5525-01										TCGA-DJ-A4UR-01		TCGA-QF-A5YT-01
			TCGA-B6-A0X1-01						TCGA-CV-7416-01		TCGA-B0-4718-01						TCGA-86-7714-01		TCGA-94-8491-01				TCGA-G9-7523-01										TCGA-DJ-A2PY-01		TCGA-AP-A054-01
			TCGA-A8-A06Z-01						TCGA-CN-5363-01		TCGA-BP-5001-01						TCGA-95-A4VN-01		TCGA-56-7222-01				TCGA-ZG-A9L2-01										TCGA-FK-A3SE-01		TCGA-EO-A2CH-01
			TCGA-A8-A09E-01						TCGA-F7-A624-01		TCGA-B4-5832-01						TCGA-44-8120-01		TCGA-33-6738-01				TCGA-EJ-5524-01										TCGA-EL-A3H4-01		TCGA-D1-A3JQ-01
			TCGA-A2-A0CZ-01						TCGA-CV-5440-01		TCGA-BP-4987-01						TCGA-50-6673-01		TCGA-33-AASI-01				TCGA-HC-8265-01_r1										TCGA-EL-A3H5-01		TCGA-B5-A0K8-01
			TCGA-AR-A0TZ-01						TCGA-CV-7446-01		TCGA-BP-4770-01						TCGA-86-8672-01		TCGA-33-AASL-01				TCGA-HC-A6HY-01										TCGA-DO-A2HM-01		TCGA-KP-A3W1-01
			TCGA-AN-A0XS-01						TCGA-CV-7247-01		TCGA-B0-4849-01						TCGA-44-5645-01_r1		TCGA-85-A4CN-01				TCGA-CH-5792-01										TCGA-BJ-A3PU-01		TCGA-AX-A1C7-01
			TCGA-AO-A12G-01						TCGA-CR-5243-01		TCGA-BP-5189-01						TCGA-49-4512-01		TCGA-85-8353-01				TCGA-EJ-7321-01										TCGA-EM-A22I-01		TCGA-JU-AAVI-01
			TCGA-E9-A1RA-01						TCGA-BA-6868-01		TCGA-CJ-4885-01						TCGA-44-2668-01_r2		TCGA-21-1077-01				TCGA-KK-A7AZ-01										TCGA-DJ-A3UX-01		TCGA-D1-A16S-01
			TCGA-AC-A3W7-01						TCGA-H7-8502-01		TCGA-A3-A8OU-01						TCGA-91-6828-01		TCGA-85-7950-01				TCGA-KK-A8IH-01										TCGA-EM-A1YB-01		TCGA-AX-A05W-01
			TCGA-E2-A15H-01						TCGA-CQ-5333-01		TCGA-B0-5703-01						TCGA-97-8179-01		TCGA-63-A5MS-01				TCGA-HC-7212-01										TCGA-DE-A4M8-01		TCGA-AP-A0LG-01
			TCGA-B6-A0I2-01						TCGA-F7-A50I-01		TCGA-BP-4777-01						TCGA-86-7701-01		TCGA-34-5236-01				TCGA-V1-A9O9-01										TCGA-IM-A41Z-01		TCGA-DF-A2KR-01
			TCGA-B6-A0IE-01						TCGA-CN-A6V6-01		TCGA-BP-4158-01						TCGA-73-4666-01		TCGA-46-3767-01				TCGA-TK-A8OK-01										TCGA-DJ-A3VD-01		TCGA-DI-A1BU-01
			TCGA-A8-A07P-01						TCGA-CR-7382-01		TCGA-BP-5178-01						TCGA-86-8279-01		TCGA-22-4613-01				TCGA-M7-A723-01										TCGA-DJ-A2PS-01		TCGA-A5-A0G9-01
			TCGA-BH-A203-01						TCGA-T2-A6X0-01		TCGA-BP-5201-01						TCGA-05-4422-01		TCGA-22-1000-01				TCGA-HC-7749-01										TCGA-CE-A484-01		TCGA-BG-A221-01
			TCGA-E2-A9RU-01						TCGA-BA-A8YP-01		TCGA-B0-4848-01						TCGA-86-8278-01		TCGA-43-A56U-01				TCGA-V1-A8MF-01										TCGA-ET-A3DR-01		TCGA-A5-A0G5-01
			TCGA-A2-A0SU-01						TCGA-CV-7435-01		TCGA-B0-4837-01						TCGA-49-4501-01		TCGA-85-7699-01				TCGA-KK-A59V-01										TCGA-DE-A0XZ-01		TCGA-EY-A1GP-01
			TCGA-A1-A0SG-01						TCGA-CR-7404-01		TCGA-B8-A54J-01						TCGA-49-6745-01		TCGA-85-7696-01				TCGA-V1-A9OT-01										TCGA-ET-A40T-01		TCGA-AP-A1DP-01
			TCGA-BH-A18P-01						TCGA-CQ-6220-01		TCGA-CJ-4890-01						TCGA-86-8668-01		TCGA-21-1082-01														TCGA-ET-A2MZ-01		TCGA-BG-A0YU-01
			TCGA-AC-A3W6-01						TCGA-UF-A7JD-01		TCGA-A3-3370-01						TCGA-55-6971-01		TCGA-43-A475-01														TCGA-EL-A3GS-01		TCGA-KP-A3W0-01
			TCGA-AO-A0J5-01								TCGA-CZ-4854-01						TCGA-49-AAR9-01		TCGA-22-5478-01														TCGA-EM-A2OW-01		TCGA-AP-A1DH-01
			TCGA-D8-A1XJ-01								TCGA-B0-4823-01						TCGA-86-7711-01		TCGA-90-7769-01														TCGA-EM-A2P2-01		TCGA-D1-A168-01
			TCGA-A7-A4SD-01								TCGA-CW-5591-01						TCGA-44-6774-01																		TCGA-A5-A1OH-01
			TCGA-AR-A0TX-01								TCGA-CJ-4637-01						TCGA-78-7152-01																		TCGA-EY-A2OQ-01
			TCGA-A7-A13H-01								TCGA-AK-3426-01						TCGA-64-1681-01																		TCGA-AJ-A3BG-01
			TCGA-BH-A0H3-01								TCGA-B4-5377-01						TCGA-69-8253-01																		TCGA-AJ-A23N-01
			TCGA-BH-A0WA-01								TCGA-B0-4696-01						TCGA-97-8175-01																		TCGA-BG-A3EW-01
			TCGA-AR-A24V-01								TCGA-A3-A6NN-01						TCGA-50-5942-01																		TCGA-B5-A1MV-01
			TCGA-BH-A18H-01								TCGA-B0-5099-01						TCGA-44-A4SU-01																		TCGA-D1-A17K-01
			TCGA-A2-A04W-01								TCGA-BP-4176-01						TCGA-69-7974-01																		TCGA-BK-A26L-01_r2
			TCGA-A7-A4SB-01								TCGA-CJ-4884-01						TCGA-49-4490-01																		TCGA-EY-A1GF-01
			TCGA-C8-A26X-01								TCGA-BP-4327-01						TCGA-78-7633-01																		TCGA-AJ-A3IA-01
			TCGA-A2-A1G0-01								TCGA-BP-4342-01						TCGA-53-A4EZ-01																		TCGA-AX-A3FZ-01
			TCGA-AR-A0TT-01								TCGA-BP-4983-01						TCGA-44-3396-01																		TCGA-FI-A2D4-01
			TCGA-AC-A4ZE-01								TCGA-BP-5168-01						TCGA-44-6146-01_r2																		TCGA-D1-A103-01
			TCGA-LL-A6FR-01								TCGA-BP-5195-01						TCGA-38-4627-01																		TCGA-EO-A22U-01
			TCGA-A7-A4SC-01								TCGA-B8-A54F-01						TCGA-44-2656-01_r2																		TCGA-DI-A2QY-01
			TCGA-D8-A1XZ-01								TCGA-B2-5641-01						TCGA-NJ-A4YQ-01																		TCGA-EY-A214-01
			TCGA-E9-A226-01								TCGA-BP-4166-01						TCGA-50-5045-01																		TCGA-D1-A17N-01
			TCGA-BH-A1FJ-01								TCGA-BP-4169-01						TCGA-55-6543-01																		TCGA-B5-A3FH-01
			TCGA-AC-A8OQ-01								TCGA-BP-4775-01						TCGA-49-AARE-01																		TCGA-DF-A2KZ-01
			TCGA-A7-A5ZV-01								TCGA-BP-4790-01						TCGA-55-7911-01																		TCGA-B5-A1MR-01
			TCGA-D8-A1XT-01								TCGA-DV-5568-01						TCGA-69-7973-01																		TCGA-B5-A3S1-01
			TCGA-E2-A10E-01								TCGA-DV-5575-01						TCGA-MP-A4TD-01																		TCGA-D1-A16Y-01
			TCGA-AR-A0TW-01								TCGA-AK-3456-01						TCGA-38-4626-01																		TCGA-EY-A1GR-01
			TCGA-D8-A1XC-01								TCGA-B4-5838-01						TCGA-55-6970-01																		TCGA-D1-A17L-01
			TCGA-A2-A0D1-01								TCGA-CW-6093-01						TCGA-55-6987-01																		TCGA-BS-A0V6-01
			TCGA-BH-A208-01								TCGA-MM-A84U-01						TCGA-55-8302-01																		TCGA-D1-A17S-01
			TCGA-B6-A0IH-01								TCGA-AS-3777-01						TCGA-55-8513-01																		TCGA-AP-A1E4-01
			TCGA-A2-A3XU-01								TCGA-BP-5175-01						TCGA-86-8673-01																		TCGA-FI-A3PX-01
			TCGA-Z7-A8R6-01								TCGA-AK-3443-01						TCGA-MP-A4TE-01																		TCGA-AP-A1DR-01
			TCGA-D8-A1JS-01								TCGA-B0-5096-01						TCGA-44-5645-01_r2																		TCGA-AJ-A3BD-01
			TCGA-D8-A1XO-01								TCGA-B0-4707-01						TCGA-05-4424-01																		TCGA-AX-A3FW-01
			TCGA-AO-A0JF-01								TCGA-BP-4982-01																								TCGA-AP-A1E0-01
			TCGA-A2-A0ST-01								TCGA-CW-5590-01																								TCGA-A5-A2K5-01
			TCGA-LL-A7SZ-01								TCGA-CJ-4874-01																								TCGA-DF-A2KU-01
			TCGA-A7-A4SA-01								TCGA-BP-5182-01																								TCGA-B5-A0JT-01
			TCGA-AN-A0FJ-01								TCGA-B0-4810-01																								TCGA-AX-A06J-01
			TCGA-C8-A12W-01																																TCGA-AX-A2HG-01
			TCGA-OL-A6VQ-01																																TCGA-D1-A0ZV-01
			TCGA-B6-A0WZ-01																																TCGA-AP-A056-01
			TCGA-A1-A0SO-01																																TCGA-B5-A0JN-01
			TCGA-D8-A1XA-01																																TCGA-AX-A1C9-01
			TCGA-AC-A62Y-01																																TCGA-AJ-A3NC-01
			TCGA-AR-A1AW-01																																TCGA-DI-A0WH-01
			TCGA-AQ-A04H-01																																TCGA-B5-A1MW-01
			TCGA-E2-A158-01																																TCGA-AX-A0IW-01
			TCGA-BH-A0B6-01																																TCGA-EY-A1GE-01
			TCGA-BH-A18R-01																																TCGA-BG-A0MK-01
			TCGA-GM-A3XN-01																																TCGA-FI-A2D6-01
			TCGA-AR-A2LM-01																																TCGA-AX-A06B-01
			TCGA-A2-A0YK-01
			TCGA-BH-A0GZ-01
			TCGA-OL-A66I-01
			TCGA-BH-A0E0-01
			TCGA-AN-A0XR-01
			TCGA-A2-A0CW-01
			TCGA-S3-AA10-01
			TCGA-EW-A1IY-01
			TCGA-A8-A08H-01
			TCGA-AN-A0XT-01
			TCGA-C8-A1HJ-01
			TCGA-EW-A6SD-01
			TCGA-AO-A0JL-01
			TCGA-A8-A08G-01
			TCGA-AC-A2FK-01
			TCGA-E9-A227-01
			TCGA-A2-A25F-01
			TCGA-C8-A1HO-01
			TCGA-E2-A1B1-01
			TCGA-BH-A0B0-01
			TCGA-E9-A1RD-01
			TCGA-EW-A3U0-01
			TCGA-BH-A1F0-01
			TCGA-AC-A6IX-01
			TCGA-BH-A28O-01
			TCGA-AR-A5QP-01
			TCGA-A2-A0EX-01
			TCGA-LL-A6FP-01
			TCGA-C8-A12X-01
			TCGA-B6-A0I6-01
			TCGA-AC-A2FE-01
			TCGA-A7-A13F-01
			TCGA-AR-A1AS-01
			TCGA-BH-A0DX-01
			TCGA-BH-A0B3-01
			TCGA-A8-A0AB-01
			TCGA-AN-A0FD-01
			TCGA-E2-A14X-01
			TCGA-EW-A1P0-01
			TCGA-A2-A0T7-01
			TCGA-A7-A13D-01_r1
			TCGA-GM-A2DK-01
			TCGA-AN-A0FZ-01
			TCGA-AN-A0AT-01
			TCGA-AN-A0FN-01
			TCGA-AR-A0U4-01
			TCGA-AR-A251-01
			TCGA-BH-A0DT-01
			TCGA-B6-A0IC-01
			TCGA-BH-A8FY-01
			TCGA-A7-A26E-01_r1
			TCGA-D8-A27E-01
			TCGA-S3-A6ZF-01
			TCGA-AQ-A1H3-01
			TCGA-A2-A4S0-01
			TCGA-B6-A0WT-01
			TCGA-A2-A1G1-01
			TCGA-BH-A0HL-01
			TCGA-AO-A0JB-01
			TCGA-AR-A2LR-01
			TCGA-C8-A1HN-01
			TCGA-E2-A14T-01
			TCGA-D8-A1JK-01
			TCGA-BH-A0DP-01
			TCGA-A8-A09B-01
			TCGA-B6-A0X0-01
			TCGA-A2-A1FX-01
			TCGA-A1-A0SI-01
			TCGA-A1-A0SD-01
			TCGA-C8-A12L-01
			TCGA-A8-A086-01
			TCGA-AR-A0TS-01
			TCGA-E9-A22B-01
			TCGA-B6-A0WS-01
			TCGA-C8-A12P-01
			TCGA-BH-A201-01
			TCGA-A8-A08T-01
			TCGA-BH-A0H5-01
			TCGA-BH-A0HQ-01
			TCGA-A8-A08X-01
			TCGA-AR-A1AY-01
			TCGA-A7-A13E-01_r2
			TCGA-E2-A1IN-01
			TCGA-E2-A156-01
			TCGA-E2-A14V-01
			TCGA-EW-A1PE-01
			TCGA-BH-A0W5-01
			TCGA-AO-A1KT-01
			TCGA-D8-A1Y2-01
			TCGA-A2-A0T1-01
			TCGA-3C-AALJ-01
			TCGA-OL-A5S0-01
			TCGA-E2-A105-01
			TCGA-E2-A3DX-01
			TCGA-LL-A442-01
			TCGA-E9-A1RC-01
			TCGA-GM-A2DH-01
			TCGA-BH-A0B7-01
			TCGA-BH-A0HW-01
			TCGA-AO-A0J4-01
			TCGA-BH-A42U-01
			TCGA-A7-A5ZW-01
			TCGA-WT-AB41-01
			TCGA-GI-A2C8-01
			TCGA-GM-A2DC-01
			TCGA-A1-A0SB-01
			TCGA-E2-A15R-01
			TCGA-E2-A15T-01
			TCGA-BH-A0AZ-01
			TCGA-A8-A09Q-01
			TCGA-AC-A62X-01
			TCGA-A2-A3XX-01
			TCGA-C8-A26W-01
			TCGA-BH-A0DQ-01
			TCGA-BH-A0DD-01
			TCGA-A2-A3XZ-01
			TCGA-A7-A0DB-01
			TCGA-A7-A26E-01_r2
			TCGA-A8-A07R-01
			TCGA-A2-A0CQ-01
			TCGA-BH-A209-01
			TCGA-D8-A27F-01
			TCGA-AO-A0J7-01
			TCGA-AN-A041-01
			TCGA-AC-A5XS-01
			TCGA-AC-A3OD-01
			TCGA-BH-A0BF-01
			TCGA-BH-A2L8-01
			TCGA-BH-A1EV-01
			TCGA-A8-A08R-01
			TCGA-D8-A13Z-01
			TCGA-A2-A25A-01
			TCGA-D8-A73W-01
			TCGA-A2-A0ER-01
			TCGA-B6-A0RP-01
			TCGA-BH-A0BW-01
			TCGA-AR-A24N-01
			TCGA-A8-A07U-01
			TCGA-B6-A0I5-01
			TCGA-AO-A124-01
			TCGA-A2-A0EW-01
			TCGA-E9-A22D-01
			TCGA-AR-A1AJ-01
			TCGA-AN-A0FV-01
			TCGA-A2-A0YT-01
			TCGA-C8-A12Q-01
			TCGA-AR-A2LQ-01
			TCGA-A2-A25E-01
			TCGA-LL-A5YL-01
			TCGA-OL-A97C-01
			TCGA-EW-A1PC-01
			TCGA-BH-A18M-01
			TCGA-A2-A0CO-01
			TCGA-AR-A5QM-01
			TCGA-A8-A06R-01
			TCGA-AR-A1AK-01
			TCGA-BH-A0RX-01
			TCGA-OL-A5D7-01
			TCGA-B6-A0IA-01
			TCGA-PL-A8LY-01
			TCGA-BH-A0W7-01
			TCGA-AR-A0TR-01
			TCGA-E9-A248-01
			TCGA-A8-A0A6-01
			TCGA-B6-A0WV-01
			TCGA-LL-A7T0-01
			TCGA-A1-A0SF-01
			TCGA-C8-A3M8-01
			TCGA-BH-A0AU-01
			TCGA-AO-A125-01
			TCGA-E9-A22E-01
			TCGA-3C-AALK-01
			TCGA-A2-A0EQ-01
			TCGA-BH-A1FB-01
			TCGA-AR-A24Z-01
			TCGA-E2-A1LE-01
			TCGA-B6-A0RE-01
			TCGA-A2-A0CM-01
			TCGA-EW-A1OY-01
			TCGA-A8-A081-01
			TCGA-BH-A0BL-01
			TCGA-A8-A079-01
			TCGA-BH-A6R8-01
			TCGA-EW-A6S9-01
			TCGA-A2-A3XY-01
			TCGA-AC-A2FB-01
			TCGA-BH-A1F8-01
			TCGA-A8-A09D-01
			TCGA-AC-A5XU-01
			TCGA-B6-A0X5-01
			TCGA-BH-A0E2-01
			TCGA-OL-A5RV-01
			TCGA-D8-A27P-01
			TCGA-BH-A8FZ-01
			TCGA-BH-A18Q-01
			TCGA-BH-A1FU-01
			TCGA-C8-A1HM-01
			TCGA-AQ-A54N-01
			TCGA-A2-A0YE-01
			TCGA-AR-A0U3-01
			TCGA-E2-A109-01
			TCGA-GM-A2DO-01
			TCGA-A1-A0SP-01
			TCGA-B6-A0I1-01
			TCGA-EW-A1P4-01
			TCGA-AR-A2LN-01
			TCGA-E2-A1AZ-01
			TCGA-AR-A24K-01
			TCGA-OL-A6VO-01
			TCGA-A7-A425-01
			TCGA-E2-A570-01
			TCGA-A7-A6VV-01
			TCGA-D8-A27R-01
			TCGA-BH-A0EI-01
			TCGA-A8-A08L-01
			TCGA-A8-A07S-01
			TCGA-AR-A24P-01
			TCGA-D8-A140-01
			TCGA-E2-A1IH-01
			TCGA-OL-A66H-01
			TCGA-BH-A0B8-01
			TCGA-A2-A0D2-01
			TCGA-A8-A0A4-01
			TCGA-C8-A134-01
			TCGA-E9-A1R4-01
			TCGA-AC-A2FO-01
			TCGA-B6-A0IM-01
			TCGA-BH-A0HY-01
			TCGA-A8-A0AD-01
			TCGA-E2-A14O-01
			TCGA-A7-A426-01
			TCGA-EW-A1P8-01
			TCGA-A2-A0T6-01
			TCGA-A2-A1FV-01
			TCGA-E2-A2P5-01
			TCGA-E9-A22G-01
			TCGA-AC-A3QP-01
			TCGA-BH-A0DO-01
			TCGA-AC-A23H-01
			TCGA-BH-A0HX-01
			TCGA-B6-A401-01
			TCGA-3C-AAAU-01
			TCGA-A2-A0CV-01
			TCGA-A1-A0SN-01
			TCGA-A7-A0D9-01
			TCGA-E9-A6HE-01
			TCGA-LD-A7W6-01
			TCGA-BH-A1ES-01
			TCGA-A7-A4SF-01
			TCGA-A2-A0T0-01
			TCGA-BH-A0AW-01
			TCGA-AO-A03P-01
			TCGA-E9-A245-01
			TCGA-D8-A1X5-01
			TCGA-B6-A0RT-01
			TCGA-LL-A73Y-01
			TCGA-5L-AAT0-01
			TCGA-AN-A0XU-01
			TCGA-A7-A6VW-01
			TCGA-S3-AA12-01
			TCGA-BH-A204-01
			TCGA-BH-A0BZ-01
			TCGA-AC-A23C-01
			TCGA-A7-A0DB-01_r1
			TCGA-AR-A24U-01
			TCGA-E2-A1IO-01
			TCGA-EW-A1J3-01
			TCGA-A8-A076-01
			TCGA-B6-A0RQ-01
			TCGA-E9-A5FK-01
			TCGA-C8-A12U-01
			TCGA-A8-A0A7-01
			TCGA-AO-A03N-01
			TCGA-OL-A6VR-01
			TCGA-XX-A89A-01
			TCGA-AR-A24Q-01
			TCGA-A8-A08O-01
			TCGA-LL-A5YM-01
			TCGA-EW-A1PB-01
			TCGA-BH-A0HI-01
			TCGA-OL-A66K-01
			TCGA-AR-A0TP-01
			TCGA-E2-A108-01
			TCGA-AN-A0AK-01
			TCGA-E9-A1RI-01
			TCGA-AN-A0FS-01
			TCGA-BH-A8G0-01
			TCGA-C8-A12O-01
			TCGA-LD-A66U-01
			TCGA-BH-A0AY-01
			TCGA-E2-A14Z-01
			TCGA-AR-A1AX-01
			TCGA-AO-A128-01
			TCGA-S3-AA0Z-01
			TCGA-JL-A3YX-01
			TCGA-D8-A1JA-01
			TCGA-A8-A090-01
			TCGA-EW-A1P1-01
			TCGA-BH-A0BD-01
			TCGA-A2-A3XT-01
			TCGA-AN-A0AJ-01
			TCGA-B6-A0RU-01
			TCGA-E9-A1R2-01
			TCGA-AR-A0U0-01
			TCGA-E9-A249-01
			TCGA-AO-A03O-01
			TCGA-A7-A0CE-01
			TCGA-EW-A1OW-01
			TCGA-B6-A0RH-01
			TCGA-A7-A2KD-01
			TCGA-A2-A1G6-01
			TCGA-D8-A73U-01
			TCGA-E9-A247-01
			TCGA-A2-A0EP-01
			TCGA-AN-A0G0-01
			TCGA-A8-A09G-01
			TCGA-AO-A03T-01
			TCGA-E2-A1L8-01
			TCGA-BH-A0AV-01
			TCGA-A2-A0YJ-01
			TCGA-A8-A0A1-01
			TCGA-GM-A5PX-01
			TCGA-A2-A25C-01
			TCGA-AC-A3TN-01
			TCGA-BH-A0B9-01
			TCGA-E9-A1R7-01
			TCGA-LL-A740-01
			TCGA-E2-A15C-01
			TCGA-E9-A1NA-01
			TCGA-AO-A03M-01
			TCGA-D8-A1JU-01
			TCGA-D8-A27L-01
			TCGA-E2-A56Z-01
			TCGA-A8-A09M-01
			TCGA-A8-A07L-01
			TCGA-E2-A15L-01
			TCGA-D8-A1Y3-01
			TCGA-AR-A0TY-01
			TCGA-A2-A3KC-01
			TCGA-BH-A0BG-01
			TCGA-A8-A096-01
			TCGA-A2-A4RW-01
			TCGA-E9-A24A-01
			TCGA-D8-A1XY-01
			TCGA-A7-A3J0-01
			TCGA-A2-A0T3-01
			TCGA-D8-A27W-01
			TCGA-OL-A5RY-01
			TCGA-BH-A0E6-01
			TCGA-BH-A1FM-01
			TCGA-PL-A8LX-01
			TCGA-BH-A1FD-01
			TCGA-AN-A0FX-01
			TCGA-C8-A132-01
			TCGA-AN-A04D-01
			TCGA-A8-A06U-01
			TCGA-C8-A27A-01
			TCGA-A2-A4S1-01
			TCGA-EW-A1J2-01
			TCGA-D8-A1XW-01
			TCGA-A7-A3J1-01
			TCGA-BH-A0DE-01
			TCGA-BH-A18K-01
			TCGA-AC-A3YI-01
			TCGA-A2-A04T-01
			TCGA-E9-A1QZ-01
			TCGA-A8-A099-01
			TCGA-D8-A27T-01
			TCGA-BH-A0H6-01
			TCGA-A7-A0DC-01_r1
			TCGA-BH-A18U-01
			TCGA-A2-A04U-01
			TCGA-W8-A86G-01
			TCGA-AR-A1AI-01
			TCGA-E2-A152-01
			TCGA-A2-A0EO-01
			TCGA-LD-A74U-01
			TCGA-B6-A408-01
			TCGA-AR-A24R-01
			TCGA-EW-A1P5-01
			TCGA-AC-A3TM-01
			TCGA-E2-A1B0-01
			TCGA-A2-A1G4-01
			TCGA-AO-A0J6-01
			TCGA-A8-A092-01
			TCGA-OL-A5DA-01
			TCGA-A2-A0CL-01
			TCGA-AN-A0AR-01
			TCGA-E2-A1L7-01
			TCGA-D8-A145-01
			TCGA-AR-A24H-01
			TCGA-3C-AALI-01
			TCGA-E2-A15I-01
			TCGA-D8-A1XG-01
			TCGA-C8-A1HI-01
			TCGA-AR-A1AQ-01
			TCGA-BH-A18T-01
			TCGA-BH-A1EN-01
			TCGA-A2-A4S2-01
			TCGA-A7-A26J-01
			TCGA-D8-A1Y0-01
			TCGA-A2-A0YM-01
			TCGA-AO-A0JM-01
			TCGA-AR-A250-01
			TCGA-A2-A0YI-01
			TCGA-AR-A1AM-01
			TCGA-E2-A1L9-01
			TCGA-A7-A0CG-01
			TCGA-A2-A0D0-01
			TCGA-D8-A13Y-01
			TCGA-E2-A1LI-01
			TCGA-EW-A1PH-01
			TCGA-E9-A1RE-01
			TCGA-A7-A13D-01_r2
			TCGA-A2-A0D4-01
			TCGA-A2-A0CR-01
			TCGA-AO-A0JD-01
			TCGA-HN-A2NL-01
			TCGA-A2-A0EN-01
			TCGA-C8-A26Z-01
			TCGA-AC-A5EH-01
			TCGA-A7-A4SE-01
			TCGA-GM-A2DA-01
			TCGA-AR-A2LE-01
			TCGA-AO-A12F-01
			TCGA-BH-A18V-01
			TCGA-C8-A8HQ-01
			TCGA-5L-AAT1-01
			TCGA-BH-A5J0-01
			TCGA-D8-A1JP-01
			TCGA-E2-A14Y-01
			TCGA-A2-A04X-01
			TCGA-AC-A2BM-01
			TCGA-C8-A3M7-01
			TCGA-AC-A8OS-01
			TCGA-EW-A1PF-01
			TCGA-EW-A6SA-01
			TCGA-E2-A1IL-01
			TCGA-C8-A1HK-01
			TCGA-D8-A1XB-01
			TCGA-A8-A07C-01
			TCGA-AR-A2LL-01
			TCGA-EW-A1IZ-01
			TCGA-AO-A03L-01
			TCGA-A7-A0DB-01_r2
			TCGA-BH-A0EA-01
			TCGA-A8-A08S-01
			TCGA-E2-A1LL-01
			TCGA-AN-A03Y-01
			TCGA-D8-A27V-01
			TCGA-A7-A3IY-01
			TCGA-E9-A1N9-01
			TCGA-BH-A18F-01
			TCGA-AO-A03U-01
			TCGA-E9-A295-01
			TCGA-A8-A07O-01
			TCGA-BH-A0H7-01
			TCGA-EW-A2FV-01
			TCGA-LL-A5YO-01
			TCGA-D8-A27K-01
			TCGA-D8-A3Z5-01
			TCGA-EW-A423-01
			TCGA-AR-A5QQ-01
			TCGA-BH-A0DS-01
			TCGA-E9-A1NC-01
			TCGA-HN-A2OB-01
			TCGA-AN-A0FY-01
			TCGA-E2-A15J-01
			TCGA-D8-A1JG-01
			TCGA-PL-A8LV-01
			TCGA-A2-A4RX-01
			TCGA-LL-A73Z-01
			TCGA-AN-A0XV-01
			TCGA-C8-A27B-01
			TCGA-A7-A26J-01_r1
			TCGA-BH-A0DZ-01
			TCGA-LL-A6FQ-01
			TCGA-A8-A09I-01
			TCGA-D8-A1JT-01
			TCGA-B6-A0RO-01
			TCGA-A2-A0EY-01
			TCGA-BH-A0B4-01
			TCGA-OL-A5D8-01
			TCGA-E9-A3Q9-01
			TCGA-AO-A1KO-01
			TCGA-C8-A1HL-01
			TCGA-C8-A8HR-01
			TCGA-S3-AA11-01
			TCGA-BH-A0BA-01
			TCGA-BH-A18S-01
			TCGA-OL-A5RX-01
			TCGA-AO-A0J3-01
			TCGA-AC-A23G-01
			TCGA-S3-AA15-01
			TCGA-E2-A150-01
			TCGA-B6-A0I9-01
			TCGA-AN-A0AL-01
			TCGA-E2-A576-01
			TCGA-D8-A141-01
			TCGA-E2-A106-01
			TCGA-EW-A1PA-01
			TCGA-BH-A42T-01
			TCGA-E9-A5FL-01
			TCGA-B6-A0RI-01
			TCGA-E9-A1RF-01
			TCGA-E9-A243-01
			TCGA-A8-A07E-01
			TCGA-GM-A2DI-01
			TCGA-AC-A3YJ-01
			TCGA-BH-A0DH-01
			TCGA-AR-A1AN-01
			TCGA-A8-A09W-01
			TCGA-A2-A25B-01
			TCGA-E9-A1R3-01
			TCGA-AQ-A04J-01
			TCGA-A8-A09A-01
			TCGA-AN-A0AM-01
			TCGA-A2-A4RY-01
			TCGA-C8-A278-01
			TCGA-D8-A142-01
			TCGA-EW-A2FW-01
			TCGA-A8-A094-01
			TCGA-E9-A1NF-01
			TCGA-D8-A1JB-01
			TCGA-GM-A2DB-01
			TCGA-A2-A259-01
			TCGA-A7-A56D-01
			TCGA-AR-A1AH-01
			TCGA-OL-A5D6-01
			TCGA-AN-A0XW-01
			TCGA-A8-A097-01
			TCGA-AR-A1AV-01
			TCGA-E2-A10B-01
			TCGA-A7-A26J-01_r2
			TCGA-B6-A1KC-01
			TCGA-A8-A06P-01
			TCGA-BH-A0B1-01
			TCGA-GM-A2D9-01
			TCGA-E2-A15D-01
			TCGA-BH-A18N-01
			TCGA-C8-A12M-01
			TCGA-A8-A08J-01
			TCGA-E9-A228-01
			TCGA-A7-A0DA-01
			TCGA-B6-A3ZX-01
			TCGA-BH-A1ET-01
			TCGA-AC-A7VB-01
			TCGA-AN-A0FF-01
			TCGA-B6-A0RS-01
			TCGA-B6-A0IG-01
			TCGA-B6-A0IO-01
